# Supplementary material for: Characterizing and ranking computed metabolic engineering strategies
Source: Bioinformatics. 2019 Jan 12;35(17):3063–72. doi: 10.1093/bioinformatics/bty1065 (PMC6735923; doi:10.1093/bioinformatics/bty1065)
Supplement: bty1065_Supplementary_File [file bty1065_supplementary_file.xlsx]

## Sheet: Model setup
1. Model
iJO1366 (E.coli MG 1655)		https://doi.org/10.1038/msb.2011.65
General model adaptions:						2. Product specific model adaptions
adapted lower bounds:			adapted upper bounds:			2.1. L-methionine					2.2. 1,4-butanediol
NADH16pp	-1000		BIOMASS_Ec_iJO1366_WT_53p95M'	0
			EX_12ppd__R_e'	0		Reactions added		(YjeH transporter)			Reactions added		(BDO-Pathway)
			EX_12ppd__S_e'	0		id	equation	lower bound	upper bound		id	equation	lower bound	upper bound
			EX_14glucan_e'	0		METtpp	1 h_c + 1 met__L_c = 1 h_p + 1 met__L_p	0	1000		AKGDC	1 akg_c + 1 h_c = 1 co2_c + 1 sucsal_c	0	1000
			EX_15dap_e'	0							4HBD	1 h_c + 1 nadh_c + 1 sucsal_c = 1 4hb_c + 1 nad_c	0	1000
			EX_23camp_e'	0							4HBCT	1 4hb_c + 1 accoa_c = 1 4hbcoa_c + 1 ac_c	0	1000
			EX_23ccmp_e'	0							4HBDH	1 4hbcoa_c + 1 h_c + 1 nadh_c = 1 4hbal_c + 1 coa_c + 1 nad_c	0	1000
			EX_23cgmp_e'	0							4HBDx	1 4hbal_c + 1 h_c + 1 nadh_c = 1 14bdo_c + 1 nad_c	0	1000
			EX_23cump_e'	0							14BDOtpp	1 14bdo_c = 1 14bdo_p	-1000	1000
			EX_23dappa_e'	0							14BDOtex	1 14bdo_p = 1 14bdo_e	-1000	1000
			EX_26dap__M_e'	0							EX_14bdo_e	1 14bdo_e =	0	1000
			EX_2ddglcn_e'	0
			EX_34dhpac_e'	0							Species added
			EX_3amp_e'	0							id	name
			EX_3cmp_e'	0							4hb_c	4-Hydroxybutanoate
			EX_3gmp_e'	0							4hbcoa_c	4-Hydroxybutyryl-CoA
			EX_3hcinnm_e'	0							4hbal_c	4-Hydroxybutanal
			EX_3hpp_e'	0							14bdo_c	Butane-1,4-diol
			EX_3hpppn_e'	0							14bdo_p	Butane-1,4-diol
			EX_3ump_e'	0							14bdo_e	Butane-1,4-diol
			EX_4abut_e'	0
			EX_4hoxpacd_e'	0
			EX_5dglcn_e'	0		3. MCS computation parameters
			EX_5mtr_e'	0
			EX_LalaDglu_e'	0		notknockable reactions
			EX_LalaDgluMdap_e'	0		(essential reactions and reactions without gene association)
			EX_LalaDgluMdapDala_e'	0		DM_4crsol_c
			EX_LalaLglu_e'	0		DM_5drib_c			Desired vectors		Target vectors (to be eliminated)
			EX_acac_e'	0		DM_aacald_c
			EX_acald_e'	0		DM_amob_c
			EX_acgal_e'	0		DM_mththf_c			growth rate	>= 0.05 h-1	yield	<= 30% of theoretical maximum
			EX_acgal1p_e'	0		DM_oxam_c					L-met	0.18891	minimum yield (mol L-met / mol glc)
			EX_acgam_e'	0		BIOMASS_Ec_iJO1366_WT_53p95M					BDO	0.3175	minimum yield (mol 1,4-bdo / mol glc)
			EX_acgam1p_e'	0		BIOMASS_Ec_iJO1366_core_53p95M
			EX_acmana_e'	0		EX_12ppd__R_e
			EX_acmum_e'	0		EX_12ppd__S_e
			EX_acnam_e'	0		EX_14glucan_e
			EX_acolipa_e'	0		EX_15dap_e
			EX_acser_e'	0		EX_23camp_e
			EX_ade_e'	0		EX_23ccmp_e
			EX_adn_e'	0		EX_23cgmp_e
			EX_adocbl_e'	0		EX_23cump_e
			EX_ag_e'	0		EX_23dappa_e
			EX_agm_e'	0		EX_26dap__M_e
			EX_akg_e'	0		EX_2ddglcn_e
			EX_ala_B_e'	0		EX_34dhpac_e
			EX_ala__D_e'	0		EX_3amp_e
			EX_ala__L_e'	0		EX_3cmp_e
			EX_alaala_e'	0		EX_3gmp_e
			EX_all__D_e'	0		EX_3hcinnm_e
			EX_alltn_e'	0		EX_3hpp_e
			EX_amp_e'	0		EX_3hpppn_e
			EX_anhgm_e'	0		EX_3ump_e
			EX_arab__L_e'	0		EX_4abut_e
			EX_arbt_e'	0		EX_4hoxpacd_e
			EX_arbtn_e'	0		EX_5dglcn_e
			EX_arbtn_fe3_e'	0		EX_5mtr_e
			EX_arg__L_e'	0		EX_LalaDglu_e
			EX_ascb__L_e'	0		EX_LalaDgluMdap_e
			EX_asn__L_e'	0		EX_LalaDgluMdapDala_e
			EX_aso3_e'	0		EX_LalaLglu_e
			EX_asp__L_e'	0		EX_ac_e
			EX_btn_e'	0		EX_acac_e
			EX_but_e'	0		EX_acald_e
			EX_butso3_e'	0		EX_acgal_e
			EX_ca2_e'	0		EX_acgal1p_e
			EX_cbi_e'	0		EX_acgam_e
			EX_cbl1_e'	0		EX_acgam1p_e
			EX_cd2_e'	0		EX_acmana_e
			EX_cgly_e'	0		EX_acmum_e
			EX_chol_e'	0		EX_acnam_e
			EX_chtbs_e'	0		EX_acolipa_e
			EX_cit_e'	0		EX_acser_e
			EX_cl_e'	0		EX_ade_e
			EX_cm_e'	0		EX_adn_e
			EX_cmp_e'	0		EX_adocbl_e
			EX_cobalt2_e'	0		EX_ag_e
			EX_colipa_e'	0		EX_agm_e
			EX_colipap_e'	0		EX_akg_e
			EX_cpgn_e'	0		EX_ala_B_e
			EX_cpgn_un_e'	0		EX_ala__D_e
			EX_crn_e'	0		EX_ala__L_e
			EX_crn__D_e'	0		EX_alaala_e
			EX_csn_e'	0		EX_all__D_e
			EX_cu_e'	0		EX_alltn_e
			EX_cu2_e'	0		EX_amp_e
			EX_cyan_e'	0		EX_anhgm_e
			EX_cynt_e'	0		EX_arab__L_e
			EX_cys__D_e'	0		EX_arbt_e
			EX_cys__L_e'	0		EX_arbtn_e
			EX_cytd_e'	0		EX_arbtn_fe3_e
			EX_dad_2_e'	0		EX_arg__L_e
			EX_damp_e'	0		EX_ascb__L_e
			EX_dca_e'	0		EX_asn__L_e
			EX_dcmp_e'	0		EX_aso3_e
			EX_dcyt_e'	0		EX_asp__L_e
			EX_ddca_e'	0		EX_btn_e
			EX_dgmp_e'	0		EX_but_e
			EX_dgsn_e'	0		EX_butso3_e
			EX_dha_e'	0		EX_ca2_e
			EX_dimp_e'	0		EX_cbi_e
			EX_din_e'	0		EX_cbl1_e
			EX_dms_e'	0		EX_cd2_e
			EX_dmso_e'	0		EX_cgly_e
			EX_dopa_e'	0		EX_chol_e
			EX_doxrbcn_e'	0		EX_chtbs_e
			EX_dtmp_e'	0		EX_cit_e
			EX_dump_e'	0		EX_cl_e
			EX_duri_e'	0		EX_cm_e
			EX_eca4colipa_e'	0		EX_cmp_e
			EX_enlipa_e'	0		EX_co2_e
			EX_enter_e'	0		EX_cobalt2_e
			EX_etha_e'	0		EX_colipa_e
			EX_ethso3_e'	0		EX_colipap_e
			EX_f6p_e'	0		EX_cpgn_e
			EX_fald_e'	0		EX_cpgn_un_e
			EX_fe2_e'	0		EX_crn_e
			EX_fe3_e'	0		EX_crn__D_e
			EX_fe3dcit_e'	0		EX_csn_e
			EX_fe3dhbzs_e'	0		EX_cu_e
			EX_fe3hox_e'	0		EX_cu2_e
			EX_fe3hox_un_e'	0		EX_cyan_e
			EX_fecrm_e'	0		EX_cynt_e
			EX_fecrm_un_e'	0		EX_cys__D_e
			EX_feenter_e'	0		EX_cys__L_e
			EX_feoxam_e'	0		EX_cytd_e
			EX_feoxam_un_e'	0		EX_dad_2_e
			EX_fru_e'	0		EX_damp_e
			EX_frulys_e'	0		EX_dca_e
			EX_fruur_e'	0		EX_dcmp_e
			EX_fuc__L_e'	0		EX_dcyt_e
			EX_fum_e'	0		EX_ddca_e
			EX_fusa_e'	0		EX_dgmp_e
			EX_g1p_e'	0		EX_dgsn_e
			EX_g3pc_e'	0		EX_dha_e
			EX_g3pe_e'	0		EX_dimp_e
			EX_g3pg_e'	0		EX_din_e
			EX_g3pi_e'	0		EX_dms_e
			EX_g3ps_e'	0		EX_dmso_e
			EX_g6p_e'	0		EX_dopa_e
			EX_gal_e'	0		EX_doxrbcn_e
			EX_gal_bD_e'	0		EX_dtmp_e
			EX_gal1p_e'	0		EX_dump_e
			EX_galct__D_e'	0		EX_duri_e
			EX_galctn__D_e'	0		EX_eca4colipa_e
			EX_galctn__L_e'	0		EX_enlipa_e
			EX_galt_e'	0		EX_enter_e
			EX_galur_e'	0		EX_etha_e
			EX_gam_e'	0		EX_ethso3_e
			EX_gam6p_e'	0		EX_etoh_e
			EX_gbbtn_e'	0		EX_f6p_e
			EX_gdp_e'	0		EX_fald_e
			EX_glcn_e'	0		EX_fe2_e
			EX_glcr_e'	0		EX_fe3_e
			EX_glcur_e'	0		EX_fe3dcit_e
			EX_glcur1p_e'	0		EX_fe3dhbzs_e
			EX_gln__L_e'	0		EX_fe3hox_e
			EX_glu__L_e'	0		EX_fe3hox_un_e
			EX_gly_e'	0		EX_fecrm_e
			EX_glyald_e'	0		EX_fecrm_un_e
			EX_glyb_e'	0		EX_feenter_e
			EX_glyc2p_e'	0		EX_feoxam_e
			EX_glyc3p_e'	0		EX_feoxam_un_e
			EX_glyclt_e'	0		EX_for_e
			EX_gmp_e'	0		EX_fru_e
			EX_gsn_e'	0		EX_frulys_e
			EX_gthox_e'	0		EX_fruur_e
			EX_gthrd_e'	0		EX_fuc__L_e
			EX_gtp_e'	0		EX_fum_e
			EX_gua_e'	0		EX_fusa_e
			EX_h2s_e'	0		EX_g1p_e
			EX_hacolipa_e'	0		EX_g3pc_e
			EX_halipa_e'	0		EX_g3pe_e
			EX_hdca_e'	0		EX_g3pg_e
			EX_hdcea_e'	0		EX_g3pi_e
			EX_hg2_e'	0		EX_g3ps_e
			EX_his__L_e'	0		EX_g6p_e
			EX_hom__L_e'	0		EX_gal_e
			EX_hxa_e'	0		EX_gal_bD_e
			EX_hxan_e'	0		EX_gal1p_e
			EX_idon__L_e'	0		EX_galct__D_e
			EX_ile__L_e'	0		EX_galctn__D_e
			EX_imp_e'	0		EX_galctn__L_e
			EX_indole_e'	0		EX_galt_e
			EX_inost_e'	0		EX_galur_e
			EX_ins_e'	0		EX_gam_e
			EX_isetac_e'	0		EX_gam6p_e
			EX_k_e'	0		EX_gbbtn_e
			EX_kdo2lipid4_e'	0		EX_gdp_e
			EX_lac__L_e'	0		EX_glc__D_e
			EX_lcts_e'	0		EX_glcn_e
			EX_leu__L_e'	0		EX_glcr_e
			EX_lipa_e'	0		EX_glcur_e
			EX_lipa_cold_e'	0		EX_glcur1p_e
			EX_lipoate_e'	0		EX_gln__L_e
			EX_lys__L_e'	0		EX_glu__L_e
			EX_lyx__L_e'	0		EX_gly_e
			EX_mal__D_e'	0		EX_glyald_e
			EX_mal__L_e'	0		EX_glyb_e
			EX_malt_e'	0		EX_glyc_e
			EX_malthx_e'	0		EX_glyc__R_e
			EX_maltpt_e'	0		EX_glyc2p_e
			EX_malttr_e'	0		EX_glyc3p_e
			EX_maltttr_e'	0		EX_glyclt_e
			EX_man_e'	0		EX_gmp_e
			EX_man6p_e'	0		EX_gsn_e
			EX_manglyc_e'	0		EX_gthox_e
			EX_melib_e'	0		EX_gthrd_e
			EX_met__D_e'	0		EX_gtp_e
			EX_metsox_R__L_e'	0		EX_gua_e
			EX_metsox_S__L_e'	0		EX_h_e
			EX_mg2_e'	0		EX_h2_e
			EX_mincyc_e'	0		EX_h2o_e
			EX_minohp_e'	0		EX_h2o2_e
			EX_mmet_e'	0		EX_h2s_e
			EX_mn2_e'	0		EX_hacolipa_e
			EX_mnl_e'	0		EX_halipa_e
			EX_mobd_e'	0		EX_hdca_e
			EX_mso3_e'	0		EX_hdcea_e
			EX_n2o_e'	0		EX_hg2_e
			EX_na1_e'	0		EX_his__L_e
			EX_nac_e'	0		EX_hom__L_e
			EX_nh4_e'	0		EX_hxa_e
			EX_ni2_e'	0		EX_hxan_e
			EX_nmn_e'	0		EX_idon__L_e
			EX_no_e'	0		EX_ile__L_e
			EX_no2_e'	0		EX_imp_e
			EX_no3_e'	0		EX_indole_e
			EX_novbcn_e'	0		EX_inost_e
			EX_o16a4colipa_e'	0		EX_ins_e
			EX_o2s_e'	0		EX_isetac_e
			EX_ocdca_e'	0		EX_k_e
			EX_ocdcea_e'	0		EX_kdo2lipid4_e
			EX_octa_e'	0		EX_lac__D_e
			EX_orn_e'	0		EX_lac__L_e
			EX_orot_e'	0		EX_lcts_e
			EX_pacald_e'	0		EX_leu__L_e
			EX_peamn_e'	0		EX_lipa_e
			EX_phe__L_e'	0		EX_lipa_cold_e
			EX_pheme_e'	0		EX_lipoate_e
			EX_pi_e'	0		EX_lys__L_e
			EX_pnto__R_e'	0		EX_lyx__L_e
			EX_ppa_e'	0		EX_mal__D_e
			EX_ppal_e'	0		EX_mal__L_e
			EX_pppn_e'	0		EX_malt_e
			EX_ppt_e'	0		EX_malthx_e
			EX_pro__L_e'	0		EX_maltpt_e
			EX_progly_e'	0		EX_malttr_e
			EX_psclys_e'	0		EX_maltttr_e
			EX_pser__L_e'	0		EX_man_e
			EX_ptrc_e'	0		EX_man6p_e
			EX_pydam_e'	0		EX_manglyc_e
			EX_pydx_e'	0		EX_melib_e
			EX_pydxn_e'	0		EX_meoh_e
			EX_pyr_e'	0		EX_met__D_e
			EX_quin_e'	0		EX_met__L_e
			EX_r5p_e'	0		EX_metsox_R__L_e
			EX_rfamp_e'	0		EX_metsox_S__L_e
			EX_rib__D_e'	0		EX_mg2_e
			EX_rmn_e'	0		EX_mincyc_e
			EX_sbt__D_e'	0		EX_minohp_e
			EX_sel_e'	0		EX_mmet_e
			EX_ser__D_e'	0		EX_mn2_e
			EX_ser__L_e'	0		EX_mnl_e
			EX_skm_e'	0		EX_mobd_e
			EX_slnt_e'	0		EX_mso3_e
			EX_so2_e'	0		EX_n2o_e
			EX_so3_e'	0		EX_na1_e
			EX_so4_e'	0		EX_nac_e
			EX_spmd_e'	0		EX_nh4_e
			EX_sucr_e'	0		EX_ni2_e
			EX_sulfac_e'	0		EX_nmn_e
			EX_tartr__D_e'	0		EX_no_e
			EX_tartr__L_e'	0		EX_no2_e
			EX_taur_e'	0		EX_no3_e
			EX_tcynt_e'	0		EX_novbcn_e
			EX_thm_e'	0		EX_o16a4colipa_e
			EX_thr__L_e'	0		EX_o2s_e
			EX_thrp_e'	0		EX_ocdca_e
			EX_thym_e'	0		EX_ocdcea_e
			EX_thymd_e'	0		EX_octa_e
			EX_tma_e'	0		EX_orn_e
			EX_tmao_e'	0		EX_orot_e
			EX_tre_e'	0		EX_pacald_e
			EX_trp__L_e'	0		EX_peamn_e
			EX_tsul_e'	0		EX_phe__L_e
			EX_ttdca_e'	0		EX_pheme_e
			EX_ttdcea_e'	0		EX_pi_e
			EX_ttrcyc_e'	0		EX_pnto__R_e
			EX_tym_e'	0		EX_ppa_e
			EX_tyr__L_e'	0		EX_ppal_e
			EX_tyrp_e'	0		EX_pppn_e
			EX_uacgam_e'	0		EX_ppt_e
			EX_udpacgal_e'	0		EX_pro__L_e
			EX_udpg_e'	0		EX_progly_e
			EX_udpgal_e'	0		EX_psclys_e
			EX_udpglcur_e'	0		EX_pser__L_e
			EX_ump_e'	0		EX_ptrc_e
			EX_ura_e'	0		EX_pydam_e
			EX_urea_e'	0		EX_pydx_e
			EX_uri_e'	0		EX_pydxn_e
			EX_val__L_e'	0		EX_pyr_e
			EX_xan_e'	0		EX_quin_e
			EX_xmp_e'	0		EX_r5p_e
			EX_xtsn_e'	0		EX_rfamp_e
			EX_xyl__D_e'	0		EX_rib__D_e
			EX_xylu__L_e'	0		EX_rmn_e
			EX_zn2_e'	0		EX_sbt__D_e
			ADNt2pp_copy1'	0		EX_sel_e
			ALAt2pp_copy1'	0		EX_ser__D_e
			ASPt2pp_copy1'	0		EX_ser__L_e
			CYTDt2pp_copy1'	0		EX_skm_e
			GLCtex_copy2'	0		EX_slnt_e
			GLYt2pp_copy1'	0		EX_so2_e
			ICHORS_copy2'	0		EX_so3_e
			INSt2pp_copy1'	0		EX_so4_e
			THMDt2pp_copy1'	0		EX_spmd_e
			URAt2pp_copy1'	0		EX_succ_e
			URIt2pp_copy1'	0		EX_sucr_e
						EX_sulfac_e
						EX_tartr__D_e
						EX_tartr__L_e
						EX_taur_e
						EX_tcynt_e
						EX_thm_e
						EX_thr__L_e
						EX_thrp_e
						EX_thym_e
						EX_thymd_e
						EX_tma_e
						EX_tmao_e
						EX_tre_e
						EX_trp__L_e
						EX_tsul_e
						EX_ttdca_e
						EX_ttdcea_e
						EX_ttrcyc_e
						EX_tungs_e
						EX_tym_e
						EX_tyr__L_e
						EX_tyrp_e
						EX_uacgam_e
						EX_udpacgal_e
						EX_udpg_e
						EX_udpgal_e
						EX_udpglcur_e
						EX_ump_e
						EX_ura_e
						EX_urea_e
						EX_uri_e
						EX_val__L_e
						EX_xan_e
						EX_xmp_e
						EX_xtsn_e
						EX_xyl__D_e
						EX_xylu__L_e
						EX_zn2_e
						12DGR120tipp
						12DGR140tipp
						12DGR141tipp
						12DGR160tipp
						12DGR161tipp
						12DGR180tipp
						12DGR181tipp
						12PPDRtex
						12PPDRtpp
						12PPDStex
						12PPDStpp
						14GLUCANabcpp
						14GLUCANtexi
						23CAMPtex
						23CCMPtex
						23CGMPtex
						23CUMPtex
						23DAPPAt2pp
						23DAPPAtex
						26DAHtex
						2AGPA120tipp
						2AGPA140tipp
						2AGPA141tipp
						2AGPA160tipp
						2AGPA161tipp
						2AGPA180tipp
						2AGPA181tipp
						2AGPE120tipp
						2AGPE140tipp
						2AGPE141tipp
						2AGPE160tipp
						2AGPE161tipp
						2AGPE180tipp
						2AGPE181tipp
						2AGPG120tipp
						2AGPG140tipp
						2AGPG141tipp
						2AGPG160tipp
						2AGPG161tipp
						2AGPG180tipp
						2AGPG181tipp
						34dhpactex
						3AMPtex
						3CMPtex
						3GMPtex
						3HAD100
						3HAD120
						3HAD121
						3HAD140
						3HAD141
						3HAD160
						3HAD161
						3HAD180
						3HAD181
						3HAD40
						3HAD60
						3HAD80
						3HPPtex
						3HPPtpp
						3OAR100
						3OAR120
						3OAR121
						3OAR140
						3OAR141
						3OAR160
						3OAR161
						3OAR180
						3OAR181
						3OAR40
						3OAR60
						3OAR80
						3OAS100
						3OAS120
						3OAS121
						3OAS140
						3OAS141
						3OAS160
						3OAS161
						3OAS180
						3OAS60
						3OAS80
						3PEPTabcpp
						3PEPTtex
						3UMPtex
						4HOXPACDtex
						4PCPpp
						4PEPTabcpp
						4PEPTtex
						5DGLCNt2rpp
						5DGLCNtex
						5MTRtex
						5MTRtpp
						AACPS1
						AACPS2
						AACPS3
						AACPS4
						AACPS5
						AACPS6
						AACPS7
						AACPS8
						AACPS9
						AACTOOR
						ABUTt2pp
						ABUTtex
						ACACt2pp
						ACACtex
						ACALDtex
						ACALDtpp
						ACGAL1PPpp
						ACGAL1Ptex
						ACGALtex
						ACGAM1PPpp
						ACGAM1Ptex
						ACGAptspp
						ACGAtex
						ACMANAptspp
						ACMANAtex
						ACMUMptspp
						ACMUMtex
						ACNAMt2pp
						ACNAMtex
						ACOATA
						ACODA
						ACOLIPAabctex
						ACONIs
						ACPPAT120
						ACPPAT140
						ACPPAT141
						ACPPAT160
						ACPPAT161
						ACPPAT180
						ACPPAT181
						ACSERtex
						ACSERtpp
						ACt2rpp
						ACtex
						ADCS
						ADEt2rpp
						ADEtex
						ADNt2pp_copy1
						ADNt2pp_copy2
						ADNtex
						ADOCBLabcpp
						ADOCBLtonex
						AGM3Pt2pp
						AGM4PCPpp
						AGM4Pt2pp
						AGMt2pp
						AGMtex
						AGPAT120
						AGPAT140
						AGPAT141
						AGPAT160
						AGPAT161
						AGPAT180
						AGPAT181
						AGt3
						AKGt2rpp
						AKGtex
						ALAALAabcpp
						ALAALAtex
						ALAabcpp
						ALAt2pp_copy1
						ALAt2pp_copy2
						ALAt4pp
						ALAtex
						ALDD4
						ALLTNt2rpp
						ALLTNtex
						ALLabcpp
						ALLtex
						AMPtex
						ANHGMtex
						AOBUTDs
						ARBTNR1
						ARBTNR2
						ARBTNR3
						ARBTNabcpp
						ARBTNexs
						ARBTNtex
						ARBTNtonex
						ARBTNtpp
						ARBTptspp
						ARBTtex
						ARBabcpp
						ARBt2rpp
						ARBt3ipp
						ARBtex
						ARGabcpp
						ARGt3pp
						ARGtex
						ASCBptspp
						ASCBtex
						ASNabcpp
						ASNt2rpp
						ASNtex
						ASO3t8pp
						ASO3tex
						ASPO3
						ASPO4
						ASPO5
						ASPO6
						ASPabcpp
						ASPt2_2pp
						ASPt2_3pp
						ASPt2pp_copy1
						ASPt2pp_copy2
						ASPtex
						ATPHs
						ATPM
						BALAt2pp
						BALAtex
						BTNt2ipp
						BTNtex
						BUTSO3abcpp
						BUTSO3tex
						BUTt2rpp
						BUTtex
						CA2t3pp
						CA2tex
						CBItonex
						CBIuabcpp
						CBL1abcpp
						CBL1tonex
						CBMD
						CD2abcpp
						CD2t3pp
						CD2tex
						CD2tpp
						CDGS
						CGLYabcpp
						CGLYtex
						CHLabcpp
						CHLt2pp
						CHLtex
						CHTBSptspp
						CHTBStex
						CITt3pp
						CITt7pp
						CITtex
						CLIPAabctex
						CLPNH120pp
						CLPNH140pp
						CLPNH141pp
						CLPNH160pp
						CLPNH161pp
						CLPNH180pp
						CLPNH181pp
						CLt3_2pp
						CLtex
						CMPN
						CMPtex
						CMtex
						CMtpp
						CO2tex
						CO2tpp
						COBALT2abcpp
						COBALT2t3pp
						COBALT2tex
						COBALT2tpp
						COLIPAPabctex
						COLIPAabcpp
						COLIPAabctex
						CPGNR1
						CPGNR2
						CPGNR3
						CPGNUtex
						CPGNUtpp
						CPGNabcpp
						CPGNexs
						CPGNtonex
						CRNDabcpp
						CRNDt2rpp
						CRNDtex
						CRNabcpp
						CRNt2rpp
						CRNtex
						CSNt2pp
						CSNtex
						CTBTabcpp
						CTBTt2rpp
						CU1abcpp
						CU2abcpp
						CU2tex
						CU2tpp
						CUt3
						CUtex
						CYANtex
						CYNTt2pp
						CYNTtex
						CYSDabcpp
						CYSDtex
						CYSabc2pp
						CYSabcpp
						CYStex
						CYStpp
						CYTDt2pp_copy1
						CYTDt2pp_copy2
						CYTDtex
						D_LACt2pp
						D_LACtex
						DADNt2pp
						DADNtex
						DALAt2pp
						DALAtex
						DAMPtex
						DAPabcpp
						DAPtex
						DASYN120
						DASYN140
						DASYN141
						DASYN160
						DASYN161
						DASYN180
						DASYN181
						DATPHs
						DCAtex
						DCMPtex
						DCYTt2pp
						DCYTtex
						DDCAtexi
						DDGLCNt2rpp
						DDGLCNtex
						DGK1
						DGMPtex
						DGSNt2pp
						DGSNtex
						DHAtex
						DHAtpp
						DHBSH
						DHORDfum
						DHPTDCs2
						DIMPtex
						DINSt2pp
						DINStex
						DMPPS
						DMSOtex
						DMSOtpp
						DMStex
						DNMPPA
						DOPAtex
						DOXRBCNtex
						DOXRBCNtpp
						DSERt2pp
						DSERtex
						DTMPtex
						DUMPtex
						DURIt2pp
						DURItex
						EAR100x
						EAR100y
						EAR120x
						EAR120y
						EAR121x
						EAR121y
						EAR140x
						EAR140y
						EAR141x
						EAR141y
						EAR160x
						EAR160y
						EAR161x
						EAR161y
						EAR180x
						EAR180y
						EAR181x
						EAR181y
						EAR40x
						EAR40y
						EAR60x
						EAR60y
						EAR80x
						EAR80y
						ECA4COLIPAabctex
						EGMEACPR
						ENLIPAabctex
						EPMEACPR
						ETHAt2pp
						ETHAtex
						ETHSO3abcpp
						ETHSO3tex
						ETOHtex
						ETOHtrpp
						F6Pt6_2pp
						F6Ptex
						FACOAL100t2pp
						FACOAL120t2pp
						FACOAL140t2pp
						FACOAL141t2pp
						FACOAL160t2pp
						FACOAL161t2pp
						FACOAL180t2pp
						FACOAL181t2pp
						FACOAL60t2pp
						FACOAL80t2pp
						FADRx2
						FALDtex
						FALDtpp
						FALGTHLs
						FE2abcpp
						FE2t2pp
						FE2t3pp
						FE2tex
						FE2tpp
						FE3DCITabcpp
						FE3DCITtonex
						FE3DHBZR
						FE3DHBZSabcpp
						FE3DHBZStonex
						FE3HOXR1
						FE3HOXR2
						FE3HOXR3
						FE3HOXUtex
						FE3HOXUtpp
						FE3HOXabcpp
						FE3HOXexs
						FE3HOXtonex
						FE3abcpp
						FE3tex
						FECRMR1
						FECRMR2
						FECRMR3
						FECRMUtex
						FECRMUtpp
						FECRMabcpp
						FECRMexs
						FECRMtonex
						FEENTERR1
						FEENTERR2
						FEENTERR3
						FEENTERabcpp
						FEENTERexs
						FEENTERtex
						FEENTERtonex
						FEENTERtpp
						FEOXAMUtex
						FEOXAMUtpp
						FEOXAMabcpp
						FEOXAMexs
						FEOXAMtonex
						FESD1s
						FESD2s
						FFSD
						FLVR
						FMNRx2
						FORt2pp
						FORtex
						FORtppi
						FRULYSt2pp
						FRULYStex
						FRUURt2rpp
						FRUURtex
						FRUpts2pp
						FRUptspp
						FRUtex
						FTHFLi
						FUCtex
						FUCtpp
						FUMt2_2pp
						FUMt2_3pp
						FUMtex
						FUSAtex
						FUSAtpp
						G1Ptex
						G3PAT120
						G3PAT140
						G3PAT141
						G3PAT160
						G3PAT161
						G3PAT180
						G3PAT181
						G3PCabcpp
						G3PCtex
						G3PEabcpp
						G3PEtex
						G3PGabcpp
						G3PGtex
						G3PIabcpp
						G3PItex
						G3PSabcpp
						G3PStex
						G5SADs
						G6Pt6_2pp
						G6Ptex
						GAL1Ptex
						GALBDtex
						GALCTNLt2pp
						GALCTNLtex
						GALCTNt2pp
						GALCTNtex
						GALCTt2rpp
						GALCTtex
						GALTptspp
						GALTtex
						GALURt2rpp
						GALURtex
						GALabcpp
						GALt2pp
						GALtex
						GAM6Pt6_2pp
						GAMAN6Ptex
						GAMptspp
						GAMtex
						GBBTNtex
						GCALDD
						GDPtex
						GK1
						GLCNt2rpp
						GLCNtex
						GLCRt2rpp
						GLCRtex
						GLCUR1Ptex
						GLCURt2rpp
						GLCURtex
						GLCabcpp
						GLCptspp
						GLCt2pp
						GLCtex_copy1
						GLCtex_copy2
						GLNabcpp
						GLNtex
						GLUN
						GLUabcpp
						GLUt2rpp
						GLUtex
						GLYALDtex
						GLYALDtpp
						GLYBabcpp
						GLYBt2pp
						GLYBtex
						GLYC2Pabcpp
						GLYC2Ptex
						GLYC3Pabcpp
						GLYC3Pt6pp
						GLYC3Ptex
						GLYCAt2rpp
						GLYCAtex
						GLYCLTt2rpp
						GLYCLTt4pp
						GLYCLTtex
						GLYCTO2
						GLYCTO3
						GLYCTO4
						GLYCtex
						GLYCtpp
						GLYOX3
						GLYt2pp_copy1
						GLYt2pp_copy2
						GLYt4pp
						GLYtex
						GMPtex
						GSNt2pp
						GSNtex
						GTHOXtex
						GTHRDabc2pp
						GTHRDabcpp
						GTHRDtex
						GTPHs
						GTPtex
						GUACYC
						GUAt2pp
						GUAtex
						GUAtpp
						GUR1PPpp
						H2O2tex
						H2Otex
						H2Otpp
						H2SO
						H2St1pp
						H2Stex
						H2tex
						H2tpp
						HCINNMt2rpp
						HCINNMtex
						HDCAtexi
						HDCEAtexi
						HEX4
						HEXt2rpp
						HG2abcpp
						HG2t3pp
						HG2tex
						HISabcpp
						HISt2rpp
						HIStex
						HOMt2pp
						HOMtex
						HPPPNt2rpp
						HPPPNtex
						HXAtex
						HYPOE
						HYXNtex
						HYXNtpp
						Htex
						I2FE2SR
						I2FE2SS
						I2FE2SS2
						ICYSDS
						IDONt2rpp
						IDONtex
						ILETA
						ILEabcpp
						ILEt2rpp
						ILEtex
						IMPtex
						INDOLEt2pp
						INDOLEt2rpp
						INDOLEtex
						INSTtex
						INSt2pp_copy1
						INSt2pp_copy2
						INStex
						IPDPS
						ISETACabcpp
						ISETACtex
						K2L4Aabcpp
						K2L4Aabctex
						KAS14
						KAS15
						Kabcpp
						Kt2pp
						Kt3pp
						Ktex
						L_LACt2rpp
						L_LACtex
						LALADGLUtex
						LALADGLUtpp
						LALALGLUtex
						LALALGLUtpp
						LALDO3
						LCADi
						LCARR
						LCTSt3ipp
						LCTStex
						LCTStpp
						LEUTAi
						LEUabcpp
						LEUt2rpp
						LEUtex
						LIPACabcpp
						LIPAabcpp
						LIPAabctex
						LIPOt2pp
						LIPOtex
						LYSabcpp
						LYSt2pp
						LYSt3pp
						LYStex
						LYXt2pp
						LYXtex
						MACPD
						MALDt2_2pp
						MALDtex
						MALTHXabcpp
						MALTHXtexi
						MALTPTabcpp
						MALTPTtexi
						MALTTRabcpp
						MALTTRtexi
						MALTTTRabcpp
						MALTTTRtexi
						MALTabcpp
						MALTptspp
						MALTtexi
						MALt2_2pp
						MALt2_3pp
						MALt3pp
						MALtex
						MAN6Pt6_2pp
						MAN6Ptex
						MANGLYCptspp
						MANGLYCtex
						MANptspp
						MANtex
						MCOATA
						MELIBt2pp
						MELIBt3ipp
						MELIBtex
						MEOHtex
						MEOHtrpp
						METDabcpp
						METDtex
						METOX1s
						METOX2s
						METSOX1abcpp
						METSOX1tex
						METSOX2abcpp
						METSOX2tex
						METabcpp
						METtex
						MG2t3_2pp
						MG2tex
						MG2tpp
						MG2uabcpp
						MINCYCtex
						MINCYCtpp
						MINOHPtexi
						MLDCP1App
						MLDCP1Bpp
						MLDCP2App
						MLDCP2Bpp
						MLDCP3App
						MLDEP1pp
						MLDEP2pp
						MMETt2pp
						MMETtex
						MN2t3pp
						MN2tpp
						MNLptspp
						MNLtex
						MNt2pp
						MNtex
						MOADSUx
						MOBDabcpp
						MOBDtex
						MOX
						MPTG
						MPTG2
						MSO3abcpp
						MSO3tex
						MTHTHFSs
						N2Otex
						N2Otpp
						NACODA
						NACtex
						NACtpp
						NADN
						NADPPPS
						NAt3_1p5pp
						NAt3_2pp
						NAt3pp
						NAtex
						NH4tex
						NH4tpp
						NI2abcpp
						NI2t3pp
						NI2tex
						NI2tpp
						NI2uabcpp
						NMNAT
						NMNDA
						NMNN
						NMNPtpp
						NMNt7pp
						NMNtex
						NNATr
						NO2t2rpp
						NO2tex
						NO3t7pp
						NO3tex
						NOVBCNtex
						NOVBCNtpp
						NOtex
						NOtpp
						O16A4COLIPAabctex
						O16GLCT2
						O2Stex
						O2tex
						O2tpp
						OCDCAtexi
						OCDCEAtexi
						OCTAtex
						OGMEACPD
						OGMEACPR
						OGMEACPS
						OHPBAT
						OMCDC
						OMMBLHX3
						OMPHHX3
						OPHHX3
						OPMEACPD
						OPMEACPR
						OPMEACPS
						ORNabcpp
						ORNtex
						OROTt2_2pp
						OROTtex
						OXAMTC
						PA120abcpp
						PA140abcpp
						PA141abcpp
						PA160abcpp
						PA161abcpp
						PA180abcpp
						PA181abcpp
						PACALDt2rpp
						PACALDtex
						PAPSR
						PAPSR2
						PDX5PO2
						PE120abcpp
						PE140abcpp
						PE141abcpp
						PE160abcpp
						PE161abcpp
						PE180abcpp
						PE181abcpp
						PEAMNtex
						PG120abcpp
						PG140abcpp
						PG141abcpp
						PG160abcpp
						PG161abcpp
						PG180abcpp
						PG181abcpp
						PGP120abcpp
						PGP140abcpp
						PGP141abcpp
						PGP160abcpp
						PGP161abcpp
						PGP180abcpp
						PGP181abcpp
						PHEMEabcpp
						PHEMEtiex
						PHETA1
						PHEt2rpp
						PHEtex
						PIt2rpp
						PItex
						PIuabcpp
						PMDPHT
						PNTOt4pp
						PNTOtex
						PPALtex
						PPALtpp
						PPAtex
						PPPGO
						PPPGO3
						PPPNt2rpp
						PPPNtex
						PPTtex
						PROGLYabcpp
						PROGLYtex
						PROabcpp
						PROt2rpp
						PROtex
						PSCLYSt2pp
						PSCLYStex
						PSD120
						PSD140
						PSD141
						PSD160
						PSD161
						PSD180
						PSD181
						PSERT
						PSERtex
						PSSA120
						PSSA140
						PSSA141
						PSSA160
						PSSA161
						PSSA180
						PSSA181
						PTRCabcpp
						PTRCt2pp
						PTRCtex
						PYDAMtex
						PYDAMtpp
						PYDXNtex
						PYDXNtpp
						PYDXtex
						PYDXtpp
						PYRt2rpp
						PYRtex
						QUIN2tex
						QUIN2tpp
						R1PK
						R5Ptex
						RFAMPtex
						RFAMPtpp
						RIBabcpp
						RIBtex
						RMNtex
						RMNtpp
						S2FE2SS
						S2FE2SS2
						SBTptspp
						SBTtex
						SELGTHR
						SELGTHR2
						SELGTHR3
						SELtex
						SELtpp
						SERt2rpp
						SERt4pp
						SERtex
						SKMt2pp
						SKMtex
						SLNTtex
						SLNTtpp
						SO2tex
						SO2tpp
						SO3tex
						SO4t2pp
						SO4tex
						SPMDabcpp
						SPMDt3pp
						SPMDtex
						SUCASPtpp
						SUCCt2_2pp
						SUCCt2_3pp
						SUCCt3pp
						SUCCtex
						SUCFUMtpp
						SUCMALtpp
						SUCRtex
						SUCTARTtpp
						SUCptspp
						SULFACabcpp
						SULFACtex
						SULRi
						SULabcpp
						TARTRDtex
						TARTRtex
						TARTt2_3pp
						TAURabcpp
						TAURtex
						TCYNTtex
						THMDt2pp_copy1
						THMDt2pp_copy2
						THMDtex
						THMabcpp
						THMtex
						THRPtex
						THRabcpp
						THRt2pp
						THRt2rpp
						THRt4pp
						THRtex
						THYMt3pp
						THYMtex
						THZPSN3
						TMAOtex
						TMAtex
						TREptspp
						TREtex
						TRPS1
						TRPS2
						TRPS3
						TRPt2rpp
						TRPtex
						TSULabcpp
						TSULtex
						TTDCAtexi
						TTDCEAtexi
						TTRCYCtex
						TTRCYCtpp
						TUNGSabcpp
						TUNGStex
						TYMtex
						TYRPtex
						TYRt2rpp
						TYRtex
						ThDPAT
						UACGAMtex
						UAGAAT
						UDCPPtppi
						UDPACGALtex
						UDPGALtex
						UDPGLCURtex
						UDPGtex
						ULA4Ntppi
						UMPtex
						URAt2pp_copy1
						URAt2pp_copy2
						URAtex
						UREAtex
						UREAtpp
						URIC
						URIt2pp_copy1
						URIt2pp_copy2
						URItex
						VALTA
						VALabcpp
						VALt2rpp
						VALtex
						XANt2pp
						XANtex
						XANtpp
						XMPtex
						XTSNt2rpp
						XTSNtex
						XYLUt2pp
						XYLUtex
						XYLabcpp
						XYLt2pp
						XYLtex
						ZN2abcpp
						ZN2t3pp
						ZN2tpp
						ZNabcpp
						Zn2tex

## Sheet: Weighting Coefficients
weighting coefficients
C1 num cuts	1.5
C2 max gr	1
C3 min Y max GR	1
C4 min Y	1
C5 anaerobic	0.5
C6 disruptive Met	0.5
C7 accessible Met	0
C8 MDF	0.5
C9 Overlap	0.5
C10 Reduced Net	0.25

## Sheet: MCSs L-Methionine
production reaction: 230	Interventions	equivalence_class	P1_num_Intv	P2_max_growth	P3_min_Y_at_max_growth	P4_min_Y	P5_anaerobic	P6_num_coupling_disrupting_metabolites	ATP_coupled	NAD_reduction_disrupts_coupling	NADP_reduction_disrupts_coupling	NADH_oxidation_disrupts_coupling	NADPH_oxidation_disrupts_coupling	P7_num_accessible_metabolites	P8_optMDF	P9_overlap_Score	P10_feas_core	num_intvs_core	rBM_max_core	Ymin_rBM_max_core	S1	S2	S3	S4	S5	S6	S7	S8	S9	S10	Total	is_representative	rank
aerobic WT			0	0.982	0	0	FALSE	734	TRUE	TRUE	TRUE	TRUE	TRUE	734	26.0616	0	1	0	0.982	0	0	0	0	0	0	0	0	0	0	0	0	0	0	(excluded, because another representative from the same equivalence class is already ranked)
anaerobic WT	-252		0	0.242	0	0	TRUE	722	TRUE	TRUE	TRUE	TRUE	TRUE	722	17.3446	0	1	0	0.242	0	0	0	0	0	0	0	0	0	0	0	0	0	0	(excluded, because another representative from the same equivalence class is already ranked)
IS_041	-903 -1102 -1429 -1430 -1488 -1698 -1848 -2343 -2456 -2466	11	10	0.182	0.48	0.48	FALSE	92	TRUE	TRUE	TRUE	FALSE	FALSE	731	8.1098	152.6	0	4	0	NaN	0.75	0.878	0.477	1	0	0.74033	0.3	1	0.575	0	4.637	1	1
IS_007	-903 -1429 -1430 -1488 -1698 -1848 -2081 -2343 -2456 -2466	2	10	0.182	0.48	0.48	FALSE	91	TRUE	TRUE	TRUE	FALSE	FALSE	731	8.1098	147.2	0	4	0	NaN	0.75	0.878	0.477	1	0	0.74586	0.3	1	0.492	0	4.599	1	2
IS_070	-903 -1102 -1107 -1241 -1488 -1698 -2343 -2456 -2466 -2561	16	10	0.201	0.468	0.468	FALSE	221	TRUE	TRUE	TRUE	FALSE	FALSE	726	8.1098	158.9	0	3	0	NaN	0.75	1	0.05	0.958	0	0.027624	0.8	1	0.67	0	3.982	1	3
IS_026	-903 -1107 -1241 -1488 -1698 -2081 -2343 -2456 -2466 -2561	6	10	0.201	0.468	0.468	FALSE	220	TRUE	TRUE	TRUE	FALSE	FALSE	726	8.1098	153.5	0	3	0	NaN	0.75	1	0.05	0.958	0	0.033149	0.8	1	0.588	0	3.944	1	4
IS_160	-903 -916 -1095 -1102 -1107 -1698 -1848 -2343 -2456 -2466	30	10	0.074	0.492	0.224	FALSE	47	TRUE	TRUE	TRUE	FALSE	FALSE	731	7.3962	168.2	0	6	0	NaN	0.75	0.155	0.908	0.102	0	0.98895	0.3	0.912	0.812	0	3.646	1	5
IS_249	-493 -627 -629 -630 -903 -1488 -1698 -1848 -2081 -2343 -2456 -2466	36	12	0.182	0.48	0.48	FALSE	93	TRUE	TRUE	TRUE	FALSE	FALSE	731	8.1098	118.667	0	6	0	NaN	0.25	0.878	0.477	1	0	0.73481	0.3	1	0.058	0	3.626	1	6
IS_152	-903 -916 -1102 -1107 -1552 -1698 -1848 -2343 -2456 -2466	28	10	0.079	0.491	0.212	FALSE	52	TRUE	TRUE	TRUE	FALSE	FALSE	732	7.3962	170.6	0	6	0	NaN	0.75	0.186	0.889	0.058	0	0.96133	0.2	0.912	0.848	0	3.619	1	7
IS_148	-903 -916 -1102 -1107 -1698 -1714 -1848 -2343 -2456 -2466	27	10	0.079	0.491	0.212	FALSE	52	TRUE	TRUE	TRUE	FALSE	FALSE	732	7.3962	168.2	0	6	0	NaN	0.75	0.186	0.889	0.058	0	0.96133	0.2	0.912	0.812	0	3.601	1	8
IS_237	-574 -903 -916 -1102 -1107 -1698 -1848 -2188 -2343 -2456 -2466	34	11	0.09	0.49	0.263	FALSE	53	TRUE	TRUE	TRUE	FALSE	FALSE	732	7.3962	155.636	0	6	0	NaN	0.5	0.258	0.846	0.239	0	0.9558	0.2	0.912	0.621	0	3.337	1	9
IS_030	-903 -1107 -1241 -1245 -1316 -1488 -1698 -2067 -2081 -2343 -2456 -2466	8	12	0.166	0.477	0.426	FALSE	99	TRUE	TRUE	TRUE	FALSE	FALSE	732	8.1098	131.917	0	6	0	NaN	0.25	0.77	0.381	0.812	0	0.70166	0.2	1	0.26	0	3.318	1	10
IS_144	-903 -916 -1102 -1107 -1698 -1848 -2343 -2385 -2456 -2466	25	10	0.075	0.492	0.237	FALSE	48	TRUE	TRUE	TRUE	FALSE	FALSE	732	-26.6947	171.8	0	6	0	NaN	0.75	0.159	0.905	0.146	0	0.98343	0.2	0	0.867	0	3.26	1	11
IS_145	-903 -916 -1102 -1107 -1698 -1848 -2047 -2343 -2456 -2466	26	10	0.063	0.493	0.251	FALSE	48	TRUE	TRUE	TRUE	FALSE	FALSE	732	-26.6947	169.4	0	6	0	NaN	0.75	0.083	0.95	0.195	0	0.98343	0.2	0	0.83	0	3.26	1	12
IS_156	-903 -916 -1102 -1107 -1245 -1698 -1848 -2343 -2456 -2466	29	10	0.07	0.492	0.237	FALSE	48	TRUE	TRUE	TRUE	FALSE	FALSE	732	-26.6947	172.1	0	6	0	NaN	0.75	0.126	0.925	0.146	0	0.98343	0.2	0	0.871	0	3.249	1	13
IS_013	-903 -1107 -1698 -1848 -2047 -2081 -2187 -2188 -2343 -2456 -2466	3	11	0.138	0.485	0.212	FALSE	63	TRUE	TRUE	TRUE	FALSE	FALSE	732	8.1098	145.545	0	7	0	NaN	0.5	0.585	0.652	0.058	0	0.90055	0.2	1	0.467	0	3.229	1	14
IS_120	-903 -916 -1107 -1698 -1848 -2047 -2081 -2343 -2456 -2466	21	10	0.063	0.493	0.251	FALSE	47	TRUE	TRUE	TRUE	FALSE	FALSE	732	-26.6947	164	0	6	0	NaN	0.75	0.083	0.95	0.195	0	0.98895	0.2	0	0.748	0	3.222	1	15
IS_053	-903 -1102 -1107 -1552 -1698 -1848 -2187 -2188 -2343 -2456 -2466	13	11	0.152	0.483	0.195	FALSE	74	TRUE	TRUE	TRUE	FALSE	FALSE	732	8.1098	151.545	0	7	0	NaN	0.5	0.674	0.598	0	0	0.83978	0.2	1	0.559	0	3.221	1	16
IS_128	-903 -916 -1107 -1245 -1698 -1848 -2081 -2343 -2456 -2466	22	10	0.07	0.492	0.237	FALSE	47	TRUE	TRUE	TRUE	FALSE	FALSE	732	-26.6947	166.7	0	6	0	NaN	0.75	0.126	0.925	0.146	0	0.98895	0.2	0	0.789	0	3.211	1	17
IS_014	-903 -1107 -1698 -1848 -1859 -2081 -2343 -2385 -2456 -2466	4	10	0.075	0.492	0.237	FALSE	47	TRUE	TRUE	TRUE	FALSE	FALSE	732	-26.6947	161	0	6	0	NaN	0.75	0.16	0.905	0.146	0	0.98895	0.2	0	0.702	0	3.181	1	18
IS_231	-574 -903 -1102 -1107 -1368 -1698 -1848 -2248 -2343 -2456 -2466	33	11	0.108	0.488	0.223	FALSE	71	TRUE	TRUE	TRUE	FALSE	FALSE	732	7.3962	146.091	0	6	0	NaN	0.5	0.383	0.772	0.096	0	0.85635	0.2	0.912	0.475	0	3.123	1	19
IS_061	-903 -1102 -1107 -1283 -1698 -1848 -2187 -2343 -2456 -2466	12	10	0.058	0.494	0.227	FALSE	48	TRUE	TRUE	TRUE	FALSE	FALSE	731	-26.6947	162.5	0	6	0	NaN	0.75	0.047	0.972	0.11	0	0.98343	0.3	0	0.725	0	3.109	1	20
IS_114	-903 -916 -1429 -1430 -1552 -1698 -1848 -2081 -2343 -2456 -2466	19	11	0.079	0.491	0.212	FALSE	50	TRUE	TRUE	TRUE	FALSE	FALSE	731	7.3962	141.182	0	6	0	NaN	0.5	0.186	0.889	0.058	0	0.97238	0.3	0.912	0.401	0	3.026	1	21
IS_028	-903 -1107 -1241 -1459 -1488 -1531 -1698 -1918 -2081 -2343 -2456 -2466	7	12	0.201	0.468	0.468	FALSE	218	TRUE	TRUE	TRUE	FALSE	FALSE	724	8.1098	127.667	0	3	0	NaN	0.25	1	0.05	0.958	0	0.044199	1	1	0.195	0	3.002	1	22
IS_243	-564 -574 -903 -1102 -1107 -1534 -1574 -1698 -1848 -2343 -2456 -2466	35	12	0.182	0.48	0.223	FALSE	90	TRUE	TRUE	TRUE	FALSE	FALSE	732	8.1098	133.917	0	5	0	NaN	0.25	0.878	0.477	0.097	0	0.75138	0.2	1	0.29	0	2.848	1	23
IS_195	-903 -915 -916 -1102 -1107 -1698 -1848 -1859 -2343 -2456 -2466	31	11	0.075	0.492	0.237	FALSE	45	TRUE	TRUE	TRUE	FALSE	FALSE	732	-26.6947	157.545	0	6	0	NaN	0.5	0.159	0.905	0.146	0	1	0.2	0	0.65	0	2.785	1	24
IS_065	-903 -1102 -1107 -1245 -1698 -1848 -2077 -2187 -2343 -2456 -2466	14	11	0.051	0.494	0.266	FALSE	53	TRUE	TRUE	TRUE	FALSE	FALSE	732	-26.6947	152.364	0	7	0	NaN	0.5	0	1	0.25	0	0.9558	0.2	0	0.571	0	2.763	1	25
IS_037	-903 -1102 -1429 -1430 -1698 -1758 -1848 -2187 -2248 -2343 -2456 -2466	10	12	0.131	0.485	0.223	FALSE	60	TRUE	TRUE	TRUE	FALSE	FALSE	731	8.1098	128.167	0	7	0	NaN	0.25	0.538	0.68	0.099	0	0.91713	0.3	1	0.203	0	2.751	1	26
IS_023	-903 -1107 -1245 -1698 -1848 -2077 -2081 -2187 -2343 -2456 -2466	5	11	0.051	0.494	0.266	FALSE	52	TRUE	TRUE	TRUE	FALSE	FALSE	732	-26.6947	147.455	0	7	0	NaN	0.5	0	1	0.25	0	0.96133	0.2	0	0.496	0	2.728	1	27
IS_035	-903 -1102 -1429 -1430 -1698 -1848 -1859 -2343 -2385 -2456 -2466	9	11	0.075	0.492	0.237	FALSE	47	TRUE	TRUE	TRUE	FALSE	FALSE	731	-26.6947	142.273	0	6	0	NaN	0.5	0.16	0.905	0.146	0	0.98895	0.3	0	0.417	0	2.664	1	28
IS_131	-903 -916 -1107 -1241 -1245 -1698 -2081 -2343 -2456 -2466 -2561	23	11	0.076	0.488	0.237	FALSE	121	TRUE	TRUE	TRUE	FALSE	FALSE	726	-26.6947	148.273	0	5	0	NaN	0.5	0.169	0.765	0.146	0	0.58011	0.8	0	0.509	0	2.374	1	29
IS_068	-903 -1102 -1107 -1241 -1698 -1859 -2343 -2385 -2456 -2466 -2561	15	11	0.082	0.487	0.237	FALSE	166	TRUE	TRUE	TRUE	FALSE	FALSE	726	-26.6947	148	0	5	0	NaN	0.5	0.209	0.73	0.146	0	0.33149	0.8	0	0.505	0	2.253	1	30
IS_072	-903 -1102 -1107 -1241 -1245 -1316 -1698 -1859 -2343 -2385 -2456 -2466	17	12	0.073	0.49	0.237	FALSE	52	TRUE	TRUE	TRUE	FALSE	FALSE	732	-26.6947	139.417	0	7	0	NaN	0.25	0.149	0.84	0.146	0	0.96133	0.2	0	0.374	0	2.178	1	31
IS_255	-493 -627 -629 -630 -903 -916 -1102 -1552 -1698 -1848 -2343 -2456 -2466	37	13	0.079	0.491	0.212	FALSE	53	TRUE	TRUE	TRUE	FALSE	FALSE	731	7.3962	119.923	0	8	0	NaN	0	0.186	0.889	0.058	0	0.9558	0.3	0.912	0.077	0	2.106	1	32
IS_117	-903 -916 -1241 -1245 -1316 -1429 -1430 -1698 -2081 -2343 -2456 -2466	20	12	0.073	0.49	0.237	FALSE	50	TRUE	TRUE	TRUE	FALSE	FALSE	731	-26.6947	127.667	0	6	0	NaN	0.25	0.149	0.84	0.146	0	0.97238	0.3	0	0.195	0	2.094	1	33
IS_003	-903 -1429 -1430 -1698 -1848 -1859 -1860 -1861 -2081 -2343 -2456 -2466	1	12	0.054	0.494	0.228	FALSE	46	TRUE	TRUE	TRUE	FALSE	FALSE	731	-26.6947	124.167	0	6	0	NaN	0.25	0.023	0.986	0.115	0	0.99448	0.3	0	0.142	0	2.067	1	34
IS_136	-903 -916 -1102 -1429 -1698 -1848 -2187 -2343 -2385 -2456 -2466	24	11	0.051	0.466	0.272	FALSE	52	TRUE	TRUE	TRUE	FALSE	FALSE	732	-26.6947	147.455	0	7	0	NaN	0.5	0.002	0	0.269	0	0.96133	0.2	0	0.496	0	1.75	1	35
IS_201	-903 -914 -1228 -1429 -1430 -1698 -1848 -1859 -1861 -2081 -2343 -2456 -2466	32	13	0.054	0.494	0.228	FALSE	46	TRUE	TRUE	TRUE	FALSE	FALSE	731	-26.6947	114.846	0	6	0	NaN	0	0.023	0.986	0.115	0	0.99448	0.3	0	0	0	1.621	1	36
IS_074	-903 -1102 -1107 -1229 -1241 -1698 -1859 -1860 -2343 -2456 -2466 -2523 -2543	18	13	0.06	0.49	0.228	FALSE	169	TRUE	TRUE	TRUE	FALSE	FALSE	729	-26.6947	122.462	0	6	0	NaN	0	0.057	0.86	0.115	0	0.31492	0.5	0	0.116	0	1.248	1	37
IS_001	-903 -1429 -1430 -1848 -1859 -1860 -1861 -2081 -2342 -2343 -2456 -2466	1	12	0.054	0.494	0.228	FALSE	48	TRUE	TRUE	TRUE	FALSE	FALSE	733	-26.6947	124.167	0	6	0	NaN	0.25	0.023	0.986	0.115	0	0.98343	0.1	0	0.142	0	2.062	0	0	(excluded, because another representative from the same equivalence class is already ranked)
IS_002	-903 -1429 -1430 -1847 -1859 -1860 -1861 -2081 -2342 -2343 -2456 -2466	1	12	0.054	0.494	0.228	FALSE	48	TRUE	TRUE	TRUE	FALSE	FALSE	733	-26.6947	124.167	0	6	0	NaN	0.25	0.023	0.986	0.115	0	0.98343	0.1	0	0.142	0	2.062	0	0	(excluded, because another representative from the same equivalence class is already ranked)
IS_004	-903 -1429 -1430 -1698 -1847 -1859 -1860 -1861 -2081 -2343 -2456 -2466	1	12	0.054	0.494	0.228	FALSE	46	TRUE	TRUE	TRUE	FALSE	FALSE	731	-26.6947	124.167	0	6	0	NaN	0.25	0.023	0.986	0.115	0	0.99448	0.3	0	0.142	0	2.067	0	0	(excluded, because another representative from the same equivalence class is already ranked)
IS_005	-903 -1429 -1430 -1488 -1848 -2081 -2342 -2343 -2456 -2466	2	10	0.182	0.48	0.48	FALSE	93	TRUE	TRUE	TRUE	FALSE	FALSE	733	8.1098	147.2	0	4	0	NaN	0.75	0.878	0.477	1	0	0.73481	0.1	1	0.492	0	4.593	0	0	(excluded, because another representative from the same equivalence class is already ranked)
IS_006	-903 -1429 -1430 -1488 -1847 -2081 -2342 -2343 -2456 -2466	2	10	0.182	0.48	0.48	FALSE	93	TRUE	TRUE	TRUE	FALSE	FALSE	733	8.1098	147.2	0	4	0	NaN	0.75	0.878	0.477	1	0	0.73481	0.1	1	0.492	0	4.593	0	0	(excluded, because another representative from the same equivalence class is already ranked)
IS_008	-903 -1429 -1430 -1488 -1698 -1847 -2081 -2343 -2456 -2466	2	10	0.182	0.48	0.48	FALSE	91	TRUE	TRUE	TRUE	FALSE	FALSE	731	8.1098	147.2	0	4	0	NaN	0.75	0.878	0.477	1	0	0.74586	0.3	1	0.492	0	4.599	0	0	(excluded, because another representative from the same equivalence class is already ranked)
IS_009	-903 -1107 -1848 -2047 -2081 -2187 -2188 -2342 -2343 -2456 -2466	3	11	0.138	0.485	0.212	FALSE	65	TRUE	TRUE	TRUE	FALSE	FALSE	734	8.1098	145.545	0	7	0	NaN	0.5	0.585	0.652	0.058	0	0.8895	0	1	0.467	0	3.223	0	0	(excluded, because another representative from the same equivalence class is already ranked)
IS_010	-903 -1107 -1848 -1859 -2081 -2342 -2343 -2385 -2456 -2466	4	10	0.075	0.492	0.237	FALSE	49	TRUE	TRUE	TRUE	FALSE	FALSE	734	-26.6947	161	0	6	0	NaN	0.75	0.16	0.905	0.146	0	0.9779	0	0	0.702	0	3.175	0	0	(excluded, because another representative from the same equivalence class is already ranked)
IS_011	-903 -1107 -1847 -2047 -2081 -2187 -2188 -2342 -2343 -2456 -2466	3	11	0.138	0.485	0.212	FALSE	65	TRUE	TRUE	TRUE	FALSE	FALSE	734	8.1098	145.545	0	7	0	NaN	0.5	0.585	0.652	0.058	0	0.8895	0	1	0.467	0	3.223	0	0	(excluded, because another representative from the same equivalence class is already ranked)
IS_012	-903 -1107 -1847 -1859 -2081 -2342 -2343 -2385 -2456 -2466	4	10	0.075	0.492	0.237	FALSE	49	TRUE	TRUE	TRUE	FALSE	FALSE	734	-26.6947	161	0	6	0	NaN	0.75	0.16	0.905	0.146	0	0.9779	0	0	0.702	0	3.175	0	0	(excluded, because another representative from the same equivalence class is already ranked)
IS_015	-903 -1107 -1698 -1847 -2047 -2081 -2187 -2188 -2343 -2456 -2466	3	11	0.138	0.485	0.212	FALSE	63	TRUE	TRUE	TRUE	FALSE	FALSE	732	8.1098	145.545	0	7	0	NaN	0.5	0.585	0.652	0.058	0	0.90055	0.2	1	0.467	0	3.229	0	0	(excluded, because another representative from the same equivalence class is already ranked)
IS_016	-903 -1107 -1698 -1847 -1859 -2081 -2343 -2385 -2456 -2466	4	10	0.075	0.492	0.237	FALSE	47	TRUE	TRUE	TRUE	FALSE	FALSE	732	-26.6947	161	0	6	0	NaN	0.75	0.16	0.905	0.146	0	0.98895	0.2	0	0.702	0	3.181	0	0	(excluded, because another representative from the same equivalence class is already ranked)
IS_017	-903 -1107 -1488 -1848 -2081 -2342 -2343 -2456 -2466	2	9	0.182	0.48	0.48	FALSE	94	TRUE	TRUE	TRUE	FALSE	FALSE	734	8.1098	174.556	0	4	0	NaN	1	0.878	0.477	1	0	0.72928	0	1	0.909	0	5.174	0	0	(excluded, because another representative from the same equivalence class is already ranked)
IS_018	-903 -1107 -1488 -1847 -2081 -2342 -2343 -2456 -2466	2	9	0.182	0.48	0.48	FALSE	94	TRUE	TRUE	TRUE	FALSE	FALSE	734	8.1098	174.556	0	4	0	NaN	1	0.878	0.477	1	0	0.72928	0	1	0.909	0	5.174	0	0	(excluded, because another representative from the same equivalence class is already ranked)
IS_019	-903 -1107 -1488 -1698 -1848 -2081 -2343 -2456 -2466	2	9	0.182	0.48	0.48	FALSE	92	TRUE	TRUE	TRUE	FALSE	FALSE	732	8.1098	174.556	0	4	0	NaN	1	0.878	0.477	1	0	0.74033	0.2	1	0.909	0	5.179	0	0	(excluded, because another representative from the same equivalence class is already ranked)
IS_020	-903 -1107 -1488 -1698 -1847 -2081 -2343 -2456 -2466	2	9	0.182	0.48	0.48	FALSE	92	TRUE	TRUE	TRUE	FALSE	FALSE	732	8.1098	174.556	0	4	0	NaN	1	0.878	0.477	1	0	0.74033	0.2	1	0.909	0	5.179	0	0	(excluded, because another representative from the same equivalence class is already ranked)
IS_021	-903 -1107 -1245 -1848 -2077 -2081 -2187 -2342 -2343 -2456 -2466	5	11	0.051	0.494	0.266	FALSE	54	TRUE	TRUE	TRUE	FALSE	FALSE	734	-26.6947	147.455	0	7	0	NaN	0.5	0	1	0.25	0	0.95028	0	0	0.496	0	2.723	0	0	(excluded, because another representative from the same equivalence class is already ranked)
IS_022	-903 -1107 -1245 -1847 -2077 -2081 -2187 -2342 -2343 -2456 -2466	5	11	0.051	0.494	0.266	FALSE	54	TRUE	TRUE	TRUE	FALSE	FALSE	734	-26.6947	147.455	0	7	0	NaN	0.5	0	1	0.25	0	0.95028	0	0	0.496	0	2.723	0	0	(excluded, because another representative from the same equivalence class is already ranked)
IS_024	-903 -1107 -1245 -1698 -1847 -2077 -2081 -2187 -2343 -2456 -2466	5	11	0.051	0.494	0.266	FALSE	52	TRUE	TRUE	TRUE	FALSE	FALSE	732	-26.6947	147.455	0	7	0	NaN	0.5	0	1	0.25	0	0.96133	0.2	0	0.496	0	2.728	0	0	(excluded, because another representative from the same equivalence class is already ranked)
IS_025	-903 -1107 -1241 -1488 -2081 -2342 -2343 -2456 -2466 -2561	6	10	0.201	0.468	0.468	FALSE	222	TRUE	TRUE	TRUE	FALSE	FALSE	728	8.1098	153.5	0	3	0	NaN	0.75	1	0.05	0.958	0	0.022099	0.6	1	0.588	0	3.938	0	0	(excluded, because another representative from the same equivalence class is already ranked)
IS_027	-903 -1107 -1241 -1459 -1488 -1531 -1918 -2081 -2342 -2343 -2456 -2466	7	12	0.201	0.468	0.468	FALSE	220	TRUE	TRUE	TRUE	FALSE	FALSE	726	8.1098	127.667	0	3	0	NaN	0.25	1	0.05	0.958	0	0.033149	0.8	1	0.195	0	2.997	0	0	(excluded, because another representative from the same equivalence class is already ranked)
IS_029	-903 -1107 -1241 -1245 -1316 -1488 -2067 -2081 -2342 -2343 -2456 -2466	8	12	0.166	0.477	0.426	FALSE	101	TRUE	TRUE	TRUE	FALSE	FALSE	734	8.1098	131.917	0	6	0	NaN	0.25	0.77	0.381	0.812	0	0.69061	0	1	0.26	0	3.313	0	0	(excluded, because another representative from the same equivalence class is already ranked)
IS_031	-903 -1102 -1429 -1430 -1848 -1859 -2342 -2343 -2385 -2456 -2466	9	11	0.075	0.492	0.237	FALSE	49	TRUE	TRUE	TRUE	FALSE	FALSE	733	-26.6947	142.273	0	6	0	NaN	0.5	0.16	0.905	0.146	0	0.9779	0.1	0	0.417	0	2.658	0	0	(excluded, because another representative from the same equivalence class is already ranked)
IS_032	-903 -1102 -1429 -1430 -1847 -1859 -2342 -2343 -2385 -2456 -2466	9	11	0.075	0.492	0.237	FALSE	49	TRUE	TRUE	TRUE	FALSE	FALSE	733	-26.6947	142.273	0	6	0	NaN	0.5	0.16	0.905	0.146	0	0.9779	0.1	0	0.417	0	2.658	0	0	(excluded, because another representative from the same equivalence class is already ranked)
IS_033	-903 -1102 -1429 -1430 -1758 -1848 -2187 -2248 -2342 -2343 -2456 -2466	10	12	0.131	0.485	0.223	FALSE	62	TRUE	TRUE	TRUE	FALSE	FALSE	733	8.1098	128.167	0	7	0	NaN	0.25	0.538	0.68	0.099	0	0.90608	0.1	1	0.203	0	2.745	0	0	(excluded, because another representative from the same equivalence class is already ranked)
IS_034	-903 -1102 -1429 -1430 -1758 -1847 -2187 -2248 -2342 -2343 -2456 -2466	10	12	0.131	0.485	0.223	FALSE	62	TRUE	TRUE	TRUE	FALSE	FALSE	733	8.1098	128.167	0	7	0	NaN	0.25	0.538	0.68	0.099	0	0.90608	0.1	1	0.203	0	2.745	0	0	(excluded, because another representative from the same equivalence class is already ranked)
IS_036	-903 -1102 -1429 -1430 -1698 -1847 -1859 -2343 -2385 -2456 -2466	9	11	0.075	0.492	0.237	FALSE	47	TRUE	TRUE	TRUE	FALSE	FALSE	731	-26.6947	142.273	0	6	0	NaN	0.5	0.16	0.905	0.146	0	0.98895	0.3	0	0.417	0	2.664	0	0	(excluded, because another representative from the same equivalence class is already ranked)
IS_038	-903 -1102 -1429 -1430 -1698 -1758 -1847 -2187 -2248 -2343 -2456 -2466	10	12	0.131	0.485	0.223	FALSE	60	TRUE	TRUE	TRUE	FALSE	FALSE	731	8.1098	128.167	0	7	0	NaN	0.25	0.538	0.68	0.099	0	0.91713	0.3	1	0.203	0	2.751	0	0	(excluded, because another representative from the same equivalence class is already ranked)
IS_039	-903 -1102 -1429 -1430 -1488 -1848 -2342 -2343 -2456 -2466	11	10	0.182	0.48	0.48	FALSE	94	TRUE	TRUE	TRUE	FALSE	FALSE	733	8.1098	152.6	0	4	0	NaN	0.75	0.878	0.477	1	0	0.72928	0.1	1	0.575	0	4.632	0	0	(excluded, because another representative from the same equivalence class is already ranked)
IS_040	-903 -1102 -1429 -1430 -1488 -1847 -2342 -2343 -2456 -2466	11	10	0.182	0.48	0.48	FALSE	94	TRUE	TRUE	TRUE	FALSE	FALSE	733	8.1098	152.6	0	4	0	NaN	0.75	0.878	0.477	1	0	0.72928	0.1	1	0.575	0	4.632	0	0	(excluded, because another representative from the same equivalence class is already ranked)
IS_042	-903 -1102 -1429 -1430 -1488 -1698 -1847 -2343 -2456 -2466	11	10	0.182	0.48	0.48	FALSE	92	TRUE	TRUE	TRUE	FALSE	FALSE	731	8.1098	152.6	0	4	0	NaN	0.75	0.878	0.477	1	0	0.74033	0.3	1	0.575	0	4.637	0	0	(excluded, because another representative from the same equivalence class is already ranked)
IS_043	-903 -1102 -1107 -1848 -2079 -2187 -2342 -2343 -2456 -2466	12	10	0.058	0.494	0.227	FALSE	51	TRUE	TRUE	TRUE	FALSE	FALSE	734	-26.6947	162.5	0	6	0	NaN	0.75	0.047	0.972	0.11	0	0.96685	0	0	0.725	0	3.1	0	0	(excluded, because another representative from the same equivalence class is already ranked)
IS_044	-903 -1102 -1107 -1848 -1859 -2342 -2343 -2385 -2456 -2466	9	10	0.075	0.492	0.237	FALSE	50	TRUE	TRUE	TRUE	FALSE	FALSE	734	-26.6947	166.4	0	6	0	NaN	0.75	0.16	0.905	0.146	0	0.97238	0	0	0.785	0	3.214	0	0	(excluded, because another representative from the same equivalence class is already ranked)
IS_045	-903 -1102 -1107 -1847 -2079 -2187 -2342 -2343 -2456 -2466	12	10	0.058	0.494	0.227	FALSE	51	TRUE	TRUE	TRUE	FALSE	FALSE	734	-26.6947	162.5	0	6	0	NaN	0.75	0.047	0.972	0.11	0	0.96685	0	0	0.725	0	3.1	0	0	(excluded, because another representative from the same equivalence class is already ranked)
IS_046	-903 -1102 -1107 -1847 -1859 -2342 -2343 -2385 -2456 -2466	9	10	0.075	0.492	0.237	FALSE	50	TRUE	TRUE	TRUE	FALSE	FALSE	734	-26.6947	166.4	0	6	0	NaN	0.75	0.16	0.905	0.146	0	0.97238	0	0	0.785	0	3.214	0	0	(excluded, because another representative from the same equivalence class is already ranked)
IS_047	-903 -1102 -1107 -1698 -1848 -2079 -2187 -2343 -2456 -2466	12	10	0.058	0.494	0.227	FALSE	49	TRUE	TRUE	TRUE	FALSE	FALSE	732	-26.6947	162.5	0	6	0	NaN	0.75	0.047	0.972	0.11	0	0.9779	0.2	0	0.725	0	3.106	0	0	(excluded, because another representative from the same equivalence class is already ranked)
IS_048	-903 -1102 -1107 -1698 -1848 -1859 -2343 -2385 -2456 -2466	9	10	0.075	0.492	0.237	FALSE	48	TRUE	TRUE	TRUE	FALSE	FALSE	732	-26.6947	166.4	0	6	0	NaN	0.75	0.16	0.905	0.146	0	0.98343	0.2	0	0.785	0	3.219	0	0	(excluded, because another representative from the same equivalence class is already ranked)
IS_049	-903 -1102 -1107 -1698 -1847 -2079 -2187 -2343 -2456 -2466	12	10	0.058	0.494	0.227	FALSE	49	TRUE	TRUE	TRUE	FALSE	FALSE	732	-26.6947	162.5	0	6	0	NaN	0.75	0.047	0.972	0.11	0	0.9779	0.2	0	0.725	0	3.106	0	0	(excluded, because another representative from the same equivalence class is already ranked)
IS_050	-903 -1102 -1107 -1698 -1847 -1859 -2343 -2385 -2456 -2466	9	10	0.075	0.492	0.237	FALSE	48	TRUE	TRUE	TRUE	FALSE	FALSE	732	-26.6947	166.4	0	6	0	NaN	0.75	0.16	0.905	0.146	0	0.98343	0.2	0	0.785	0	3.219	0	0	(excluded, because another representative from the same equivalence class is already ranked)
IS_051	-903 -1102 -1107 -1552 -1848 -2187 -2188 -2342 -2343 -2456 -2466	13	11	0.152	0.483	0.195	FALSE	76	TRUE	TRUE	TRUE	FALSE	FALSE	734	8.1098	151.545	0	7	0	NaN	0.5	0.674	0.598	0	0	0.82873	0	1	0.559	0	3.216	0	0	(excluded, because another representative from the same equivalence class is already ranked)
IS_052	-903 -1102 -1107 -1552 -1847 -2187 -2188 -2342 -2343 -2456 -2466	13	11	0.152	0.483	0.195	FALSE	76	TRUE	TRUE	TRUE	FALSE	FALSE	734	8.1098	151.545	0	7	0	NaN	0.5	0.674	0.598	0	0	0.82873	0	1	0.559	0	3.216	0	0	(excluded, because another representative from the same equivalence class is already ranked)
IS_054	-903 -1102 -1107 -1552 -1698 -1847 -2187 -2188 -2343 -2456 -2466	13	11	0.152	0.483	0.195	FALSE	74	TRUE	TRUE	TRUE	FALSE	FALSE	732	8.1098	151.545	0	7	0	NaN	0.5	0.674	0.598	0	0	0.83978	0.2	1	0.559	0	3.221	0	0	(excluded, because another representative from the same equivalence class is already ranked)
IS_055	-903 -1102 -1107 -1488 -1848 -2342 -2343 -2456 -2466	11	9	0.182	0.48	0.48	FALSE	95	TRUE	TRUE	TRUE	FALSE	FALSE	734	8.1098	180.556	0	4	0	NaN	1	0.878	0.477	1	0	0.72376	0	1	1	0	5.217	0	0	(excluded, because another representative from the same equivalence class is already ranked)
IS_056	-903 -1102 -1107 -1488 -1847 -2342 -2343 -2456 -2466	11	9	0.182	0.48	0.48	FALSE	95	TRUE	TRUE	TRUE	FALSE	FALSE	734	8.1098	180.556	0	4	0	NaN	1	0.878	0.477	1	0	0.72376	0	1	1	0	5.217	0	0	(excluded, because another representative from the same equivalence class is already ranked)
IS_057	-903 -1102 -1107 -1488 -1698 -1848 -2343 -2456 -2466	11	9	0.182	0.48	0.48	FALSE	93	TRUE	TRUE	TRUE	FALSE	FALSE	732	8.1098	180.556	0	4	0	NaN	1	0.878	0.477	1	0	0.73481	0.2	1	1	0	5.222	0	0	(excluded, because another representative from the same equivalence class is already ranked)
IS_058	-903 -1102 -1107 -1488 -1698 -1847 -2343 -2456 -2466	11	9	0.182	0.48	0.48	FALSE	93	TRUE	TRUE	TRUE	FALSE	FALSE	732	8.1098	180.556	0	4	0	NaN	1	0.878	0.477	1	0	0.73481	0.2	1	1	0	5.222	0	0	(excluded, because another representative from the same equivalence class is already ranked)
IS_059	-903 -1102 -1107 -1283 -1848 -2187 -2342 -2343 -2456 -2466	12	10	0.058	0.494	0.227	FALSE	50	TRUE	TRUE	TRUE	FALSE	FALSE	733	-26.6947	162.5	0	6	0	NaN	0.75	0.047	0.972	0.11	0	0.97238	0.1	0	0.725	0	3.103	0	0	(excluded, because another representative from the same equivalence class is already ranked)
IS_060	-903 -1102 -1107 -1283 -1847 -2187 -2342 -2343 -2456 -2466	12	10	0.058	0.494	0.227	FALSE	50	TRUE	TRUE	TRUE	FALSE	FALSE	733	-26.6947	162.5	0	6	0	NaN	0.75	0.047	0.972	0.11	0	0.97238	0.1	0	0.725	0	3.103	0	0	(excluded, because another representative from the same equivalence class is already ranked)
IS_062	-903 -1102 -1107 -1283 -1698 -1847 -2187 -2343 -2456 -2466	12	10	0.058	0.494	0.227	FALSE	48	TRUE	TRUE	TRUE	FALSE	FALSE	731	-26.6947	162.5	0	6	0	NaN	0.75	0.047	0.972	0.11	0	0.98343	0.3	0	0.725	0	3.109	0	0	(excluded, because another representative from the same equivalence class is already ranked)
IS_063	-903 -1102 -1107 -1245 -1848 -2077 -2187 -2342 -2343 -2456 -2466	14	11	0.051	0.494	0.266	FALSE	55	TRUE	TRUE	TRUE	FALSE	FALSE	734	-26.6947	152.364	0	7	0	NaN	0.5	0	1	0.25	0	0.94475	0	0	0.571	0	2.758	0	0	(excluded, because another representative from the same equivalence class is already ranked)
IS_064	-903 -1102 -1107 -1245 -1847 -2077 -2187 -2342 -2343 -2456 -2466	14	11	0.051	0.494	0.266	FALSE	55	TRUE	TRUE	TRUE	FALSE	FALSE	734	-26.6947	152.364	0	7	0	NaN	0.5	0	1	0.25	0	0.94475	0	0	0.571	0	2.758	0	0	(excluded, because another representative from the same equivalence class is already ranked)
IS_066	-903 -1102 -1107 -1245 -1698 -1847 -2077 -2187 -2343 -2456 -2466	14	11	0.051	0.494	0.266	FALSE	53	TRUE	TRUE	TRUE	FALSE	FALSE	732	-26.6947	152.364	0	7	0	NaN	0.5	0	1	0.25	0	0.9558	0.2	0	0.571	0	2.763	0	0	(excluded, because another representative from the same equivalence class is already ranked)
IS_067	-903 -1102 -1107 -1241 -1859 -2342 -2343 -2385 -2456 -2466 -2561	15	11	0.082	0.487	0.237	FALSE	168	TRUE	TRUE	TRUE	FALSE	FALSE	728	-26.6947	148	0	5	0	NaN	0.5	0.209	0.73	0.146	0	0.32044	0.6	0	0.505	0	2.247	0	0	(excluded, because another representative from the same equivalence class is already ranked)
IS_069	-903 -1102 -1107 -1241 -1488 -2342 -2343 -2456 -2466 -2561	16	10	0.201	0.468	0.468	FALSE	223	TRUE	TRUE	TRUE	FALSE	FALSE	728	8.1098	158.9	0	3	0	NaN	0.75	1	0.05	0.958	0	0.016575	0.6	1	0.67	0	3.976	0	0	(excluded, because another representative from the same equivalence class is already ranked)
IS_071	-903 -1102 -1107 -1241 -1245 -1316 -1859 -2342 -2343 -2385 -2456 -2466	17	12	0.073	0.49	0.237	FALSE	54	TRUE	TRUE	TRUE	FALSE	FALSE	734	-26.6947	139.417	0	7	0	NaN	0.25	0.149	0.84	0.146	0	0.95028	0	0	0.374	0	2.172	0	0	(excluded, because another representative from the same equivalence class is already ranked)
IS_073	-903 -1102 -1107 -1229 -1241 -1859 -1860 -2342 -2343 -2456 -2466 -2523 -2543	18	13	0.06	0.49	0.228	FALSE	171	TRUE	TRUE	TRUE	FALSE	FALSE	731	-26.6947	122.462	0	6	0	NaN	0	0.057	0.86	0.115	0	0.30387	0.3	0	0.116	0	1.243	0	0	(excluded, because another representative from the same equivalence class is already ranked)
IS_075	-903 -1039 -1429 -1430 -1848 -1859 -1860 -1861 -2081 -2343 -2456 -2466	1	12	0.054	0.494	0.228	FALSE	47	TRUE	TRUE	TRUE	FALSE	FALSE	732	-26.6947	124.167	0	6	0	NaN	0.25	0.023	0.986	0.115	0	0.98895	0.2	0	0.142	0	2.065	0	0	(excluded, because another representative from the same equivalence class is already ranked)
IS_076	-903 -1039 -1429 -1430 -1847 -1859 -1860 -1861 -2081 -2343 -2456 -2466	1	12	0.054	0.494	0.228	FALSE	47	TRUE	TRUE	TRUE	FALSE	FALSE	732	-26.6947	124.167	0	6	0	NaN	0.25	0.023	0.986	0.115	0	0.98895	0.2	0	0.142	0	2.065	0	0	(excluded, because another representative from the same equivalence class is already ranked)
IS_077	-903 -1039 -1429 -1430 -1488 -1848 -2081 -2343 -2456 -2466	2	10	0.182	0.48	0.48	FALSE	92	TRUE	TRUE	TRUE	FALSE	FALSE	732	8.1098	147.2	0	4	0	NaN	0.75	0.878	0.477	1	0	0.74033	0.2	1	0.492	0	4.596	0	0	(excluded, because another representative from the same equivalence class is already ranked)
IS_078	-903 -1039 -1429 -1430 -1488 -1847 -2081 -2343 -2456 -2466	2	10	0.182	0.48	0.48	FALSE	92	TRUE	TRUE	TRUE	FALSE	FALSE	732	8.1098	147.2	0	4	0	NaN	0.75	0.878	0.477	1	0	0.74033	0.2	1	0.492	0	4.596	0	0	(excluded, because another representative from the same equivalence class is already ranked)
IS_079	-903 -1039 -1107 -1848 -2047 -2081 -2187 -2188 -2343 -2456 -2466	3	11	0.138	0.485	0.212	FALSE	64	TRUE	TRUE	TRUE	FALSE	FALSE	733	8.1098	145.545	0	7	0	NaN	0.5	0.585	0.652	0.058	0	0.89503	0.1	1	0.467	0	3.226	0	0	(excluded, because another representative from the same equivalence class is already ranked)
IS_080	-903 -1039 -1107 -1848 -1859 -2081 -2343 -2385 -2456 -2466	4	10	0.075	0.492	0.237	FALSE	48	TRUE	TRUE	TRUE	FALSE	FALSE	733	-26.6947	161	0	6	0	NaN	0.75	0.16	0.905	0.146	0	0.98343	0.1	0	0.702	0	3.178	0	0	(excluded, because another representative from the same equivalence class is already ranked)
IS_081	-903 -1039 -1107 -1847 -2047 -2081 -2187 -2188 -2343 -2456 -2466	3	11	0.138	0.485	0.212	FALSE	64	TRUE	TRUE	TRUE	FALSE	FALSE	733	8.1098	145.545	0	7	0	NaN	0.5	0.585	0.652	0.058	0	0.89503	0.1	1	0.467	0	3.226	0	0	(excluded, because another representative from the same equivalence class is already ranked)
IS_082	-903 -1039 -1107 -1847 -1859 -2081 -2343 -2385 -2456 -2466	4	10	0.075	0.492	0.237	FALSE	48	TRUE	TRUE	TRUE	FALSE	FALSE	733	-26.6947	161	0	6	0	NaN	0.75	0.16	0.905	0.146	0	0.98343	0.1	0	0.702	0	3.178	0	0	(excluded, because another representative from the same equivalence class is already ranked)
IS_083	-903 -1039 -1107 -1488 -1848 -2081 -2343 -2456 -2466	2	9	0.182	0.48	0.48	FALSE	93	TRUE	TRUE	TRUE	FALSE	FALSE	733	8.1098	174.556	0	4	0	NaN	1	0.878	0.477	1	0	0.73481	0.1	1	0.909	0	5.177	0	0	(excluded, because another representative from the same equivalence class is already ranked)
IS_084	-903 -1039 -1107 -1488 -1847 -2081 -2343 -2456 -2466	2	9	0.182	0.48	0.48	FALSE	93	TRUE	TRUE	TRUE	FALSE	FALSE	733	8.1098	174.556	0	4	0	NaN	1	0.878	0.477	1	0	0.73481	0.1	1	0.909	0	5.177	0	0	(excluded, because another representative from the same equivalence class is already ranked)
IS_085	-903 -1039 -1107 -1245 -1848 -2077 -2081 -2187 -2343 -2456 -2466	5	11	0.051	0.494	0.266	FALSE	53	TRUE	TRUE	TRUE	FALSE	FALSE	733	-26.6947	147.455	0	7	0	NaN	0.5	0	1	0.25	0	0.9558	0.1	0	0.496	0	2.726	0	0	(excluded, because another representative from the same equivalence class is already ranked)
IS_086	-903 -1039 -1107 -1245 -1847 -2077 -2081 -2187 -2343 -2456 -2466	5	11	0.051	0.494	0.266	FALSE	53	TRUE	TRUE	TRUE	FALSE	FALSE	733	-26.6947	147.455	0	7	0	NaN	0.5	0	1	0.25	0	0.9558	0.1	0	0.496	0	2.726	0	0	(excluded, because another representative from the same equivalence class is already ranked)
IS_087	-903 -1039 -1107 -1241 -1488 -2081 -2343 -2456 -2466 -2561	6	10	0.201	0.468	0.468	FALSE	221	TRUE	TRUE	TRUE	FALSE	FALSE	727	8.1098	153.5	0	3	0	NaN	0.75	1	0.05	0.958	0	0.027624	0.7	1	0.588	0	3.941	0	0	(excluded, because another representative from the same equivalence class is already ranked)
IS_088	-903 -1039 -1107 -1241 -1459 -1488 -1531 -1918 -2081 -2343 -2456 -2466	7	12	0.201	0.468	0.468	FALSE	219	TRUE	TRUE	TRUE	FALSE	FALSE	725	8.1098	127.667	0	3	0	NaN	0.25	1	0.05	0.958	0	0.038674	0.9	1	0.195	0	3	0	0	(excluded, because another representative from the same equivalence class is already ranked)
IS_089	-903 -1039 -1107 -1241 -1245 -1316 -1488 -2067 -2081 -2343 -2456 -2466	8	12	0.166	0.477	0.426	FALSE	100	TRUE	TRUE	TRUE	FALSE	FALSE	733	8.1098	131.917	0	6	0	NaN	0.25	0.77	0.381	0.812	0	0.69613	0.1	1	0.26	0	3.315	0	0	(excluded, because another representative from the same equivalence class is already ranked)
IS_090	-903 -1039 -1102 -1429 -1430 -1848 -1859 -2343 -2385 -2456 -2466	9	11	0.075	0.492	0.237	FALSE	48	TRUE	TRUE	TRUE	FALSE	FALSE	732	-26.6947	142.273	0	6	0	NaN	0.5	0.16	0.905	0.146	0	0.98343	0.2	0	0.417	0	2.661	0	0	(excluded, because another representative from the same equivalence class is already ranked)
IS_091	-903 -1039 -1102 -1429 -1430 -1847 -1859 -2343 -2385 -2456 -2466	9	11	0.075	0.492	0.237	FALSE	48	TRUE	TRUE	TRUE	FALSE	FALSE	732	-26.6947	142.273	0	6	0	NaN	0.5	0.16	0.905	0.146	0	0.98343	0.2	0	0.417	0	2.661	0	0	(excluded, because another representative from the same equivalence class is already ranked)
IS_092	-903 -1039 -1102 -1429 -1430 -1758 -1848 -2187 -2248 -2343 -2456 -2466	10	12	0.131	0.485	0.223	FALSE	61	TRUE	TRUE	TRUE	FALSE	FALSE	732	8.1098	128.167	0	7	0	NaN	0.25	0.538	0.68	0.099	0	0.9116	0.2	1	0.203	0	2.748	0	0	(excluded, because another representative from the same equivalence class is already ranked)
IS_093	-903 -1039 -1102 -1429 -1430 -1758 -1847 -2187 -2248 -2343 -2456 -2466	10	12	0.131	0.485	0.223	FALSE	61	TRUE	TRUE	TRUE	FALSE	FALSE	732	8.1098	128.167	0	7	0	NaN	0.25	0.538	0.68	0.099	0	0.9116	0.2	1	0.203	0	2.748	0	0	(excluded, because another representative from the same equivalence class is already ranked)
IS_094	-903 -1039 -1102 -1429 -1430 -1488 -1848 -2343 -2456 -2466	11	10	0.182	0.48	0.48	FALSE	93	TRUE	TRUE	TRUE	FALSE	FALSE	732	8.1098	152.6	0	4	0	NaN	0.75	0.878	0.477	1	0	0.73481	0.2	1	0.575	0	4.635	0	0	(excluded, because another representative from the same equivalence class is already ranked)
IS_095	-903 -1039 -1102 -1429 -1430 -1488 -1847 -2343 -2456 -2466	11	10	0.182	0.48	0.48	FALSE	93	TRUE	TRUE	TRUE	FALSE	FALSE	732	8.1098	152.6	0	4	0	NaN	0.75	0.878	0.477	1	0	0.73481	0.2	1	0.575	0	4.635	0	0	(excluded, because another representative from the same equivalence class is already ranked)
IS_096	-903 -1039 -1102 -1107 -1848 -2079 -2187 -2343 -2456 -2466	12	10	0.058	0.494	0.227	FALSE	50	TRUE	TRUE	TRUE	FALSE	FALSE	733	-26.6947	162.5	0	6	0	NaN	0.75	0.047	0.972	0.11	0	0.97238	0.1	0	0.725	0	3.103	0	0	(excluded, because another representative from the same equivalence class is already ranked)
IS_097	-903 -1039 -1102 -1107 -1848 -1859 -2343 -2385 -2456 -2466	9	10	0.075	0.492	0.237	FALSE	49	TRUE	TRUE	TRUE	FALSE	FALSE	733	-26.6947	166.4	0	6	0	NaN	0.75	0.16	0.905	0.146	0	0.9779	0.1	0	0.785	0	3.217	0	0	(excluded, because another representative from the same equivalence class is already ranked)
IS_098	-903 -1039 -1102 -1107 -1847 -2079 -2187 -2343 -2456 -2466	12	10	0.058	0.494	0.227	FALSE	50	TRUE	TRUE	TRUE	FALSE	FALSE	733	-26.6947	162.5	0	6	0	NaN	0.75	0.047	0.972	0.11	0	0.97238	0.1	0	0.725	0	3.103	0	0	(excluded, because another representative from the same equivalence class is already ranked)
IS_099	-903 -1039 -1102 -1107 -1847 -1859 -2343 -2385 -2456 -2466	9	10	0.075	0.492	0.237	FALSE	49	TRUE	TRUE	TRUE	FALSE	FALSE	733	-26.6947	166.4	0	6	0	NaN	0.75	0.16	0.905	0.146	0	0.9779	0.1	0	0.785	0	3.217	0	0	(excluded, because another representative from the same equivalence class is already ranked)
IS_100	-903 -1039 -1102 -1107 -1552 -1848 -2187 -2188 -2343 -2456 -2466	13	11	0.152	0.483	0.195	FALSE	75	TRUE	TRUE	TRUE	FALSE	FALSE	733	8.1098	151.545	0	7	0	NaN	0.5	0.674	0.598	0	0	0.83425	0.1	1	0.559	0	3.219	0	0	(excluded, because another representative from the same equivalence class is already ranked)
IS_101	-903 -1039 -1102 -1107 -1552 -1847 -2187 -2188 -2343 -2456 -2466	13	11	0.152	0.483	0.195	FALSE	75	TRUE	TRUE	TRUE	FALSE	FALSE	733	8.1098	151.545	0	7	0	NaN	0.5	0.674	0.598	0	0	0.83425	0.1	1	0.559	0	3.219	0	0	(excluded, because another representative from the same equivalence class is already ranked)
IS_102	-903 -1039 -1102 -1107 -1488 -1848 -2343 -2456 -2466	11	9	0.182	0.48	0.48	FALSE	94	TRUE	TRUE	TRUE	FALSE	FALSE	733	8.1098	180.556	0	4	0	NaN	1	0.878	0.477	1	0	0.72928	0.1	1	1	0	5.22	0	0	(excluded, because another representative from the same equivalence class is already ranked)
IS_103	-903 -1039 -1102 -1107 -1488 -1847 -2343 -2456 -2466	11	9	0.182	0.48	0.48	FALSE	94	TRUE	TRUE	TRUE	FALSE	FALSE	733	8.1098	180.556	0	4	0	NaN	1	0.878	0.477	1	0	0.72928	0.1	1	1	0	5.22	0	0	(excluded, because another representative from the same equivalence class is already ranked)
IS_104	-903 -1039 -1102 -1107 -1283 -1848 -2187 -2343 -2456 -2466	12	10	0.058	0.494	0.227	FALSE	49	TRUE	TRUE	TRUE	FALSE	FALSE	732	-26.6947	162.5	0	6	0	NaN	0.75	0.047	0.972	0.11	0	0.9779	0.2	0	0.725	0	3.106	0	0	(excluded, because another representative from the same equivalence class is already ranked)
IS_105	-903 -1039 -1102 -1107 -1283 -1847 -2187 -2343 -2456 -2466	12	10	0.058	0.494	0.227	FALSE	49	TRUE	TRUE	TRUE	FALSE	FALSE	732	-26.6947	162.5	0	6	0	NaN	0.75	0.047	0.972	0.11	0	0.9779	0.2	0	0.725	0	3.106	0	0	(excluded, because another representative from the same equivalence class is already ranked)
IS_106	-903 -1039 -1102 -1107 -1245 -1848 -2077 -2187 -2343 -2456 -2466	14	11	0.051	0.494	0.266	FALSE	54	TRUE	TRUE	TRUE	FALSE	FALSE	733	-26.6947	152.364	0	7	0	NaN	0.5	0	1	0.25	0	0.95028	0.1	0	0.571	0	2.76	0	0	(excluded, because another representative from the same equivalence class is already ranked)
IS_107	-903 -1039 -1102 -1107 -1245 -1847 -2077 -2187 -2343 -2456 -2466	14	11	0.051	0.494	0.266	FALSE	54	TRUE	TRUE	TRUE	FALSE	FALSE	733	-26.6947	152.364	0	7	0	NaN	0.5	0	1	0.25	0	0.95028	0.1	0	0.571	0	2.76	0	0	(excluded, because another representative from the same equivalence class is already ranked)
IS_108	-903 -1039 -1102 -1107 -1241 -1859 -2343 -2385 -2456 -2466 -2561	15	11	0.082	0.487	0.237	FALSE	167	TRUE	TRUE	TRUE	FALSE	FALSE	727	-26.6947	148	0	5	0	NaN	0.5	0.209	0.73	0.146	0	0.32597	0.7	0	0.505	0	2.25	0	0	(excluded, because another representative from the same equivalence class is already ranked)
IS_109	-903 -1039 -1102 -1107 -1241 -1488 -2343 -2456 -2466 -2561	16	10	0.201	0.468	0.468	FALSE	222	TRUE	TRUE	TRUE	FALSE	FALSE	727	8.1098	158.9	0	3	0	NaN	0.75	1	0.05	0.958	0	0.022099	0.7	1	0.67	0	3.979	0	0	(excluded, because another representative from the same equivalence class is already ranked)
IS_110	-903 -1039 -1102 -1107 -1241 -1245 -1316 -1859 -2343 -2385 -2456 -2466	17	12	0.073	0.49	0.237	FALSE	53	TRUE	TRUE	TRUE	FALSE	FALSE	733	-26.6947	139.417	0	7	0	NaN	0.25	0.149	0.84	0.146	0	0.9558	0.1	0	0.374	0	2.175	0	0	(excluded, because another representative from the same equivalence class is already ranked)
IS_111	-903 -1039 -1102 -1107 -1229 -1241 -1859 -1860 -2343 -2456 -2466 -2523 -2543	18	13	0.06	0.49	0.228	FALSE	170	TRUE	TRUE	TRUE	FALSE	FALSE	730	-26.6947	122.462	0	6	0	NaN	0	0.057	0.86	0.115	0	0.30939	0.4	0	0.116	0	1.245	0	0	(excluded, because another representative from the same equivalence class is already ranked)
IS_112	-903 -916 -1429 -1430 -1552 -1848 -2081 -2342 -2343 -2456 -2466	19	11	0.079	0.491	0.212	FALSE	52	TRUE	TRUE	TRUE	FALSE	FALSE	733	7.3962	141.182	0	6	0	NaN	0.5	0.186	0.889	0.058	0	0.96133	0.1	0.912	0.401	0	3.021	0	0	(excluded, because another representative from the same equivalence class is already ranked)
IS_113	-903 -916 -1429 -1430 -1552 -1847 -2081 -2342 -2343 -2456 -2466	19	11	0.079	0.491	0.212	FALSE	52	TRUE	TRUE	TRUE	FALSE	FALSE	733	7.3962	141.182	0	6	0	NaN	0.5	0.186	0.889	0.058	0	0.96133	0.1	0.912	0.401	0	3.021	0	0	(excluded, because another representative from the same equivalence class is already ranked)
IS_115	-903 -916 -1429 -1430 -1552 -1698 -1847 -2081 -2343 -2456 -2466	19	11	0.079	0.491	0.212	FALSE	50	TRUE	TRUE	TRUE	FALSE	FALSE	731	7.3962	141.182	0	6	0	NaN	0.5	0.186	0.889	0.058	0	0.97238	0.3	0.912	0.401	0	3.026	0	0	(excluded, because another representative from the same equivalence class is already ranked)
IS_116	-903 -916 -1241 -1245 -1316 -1429 -1430 -2081 -2342 -2343 -2456 -2466	20	12	0.073	0.49	0.237	FALSE	52	TRUE	TRUE	TRUE	FALSE	FALSE	733	-26.6947	127.667	0	6	0	NaN	0.25	0.149	0.84	0.146	0	0.96133	0.1	0	0.195	0	2.088	0	0	(excluded, because another representative from the same equivalence class is already ranked)
IS_118	-903 -916 -1107 -1848 -2047 -2081 -2342 -2343 -2456 -2466	21	10	0.063	0.493	0.251	FALSE	49	TRUE	TRUE	TRUE	FALSE	FALSE	734	-26.6947	164	0	6	0	NaN	0.75	0.083	0.95	0.195	0	0.9779	0	0	0.748	0	3.216	0	0	(excluded, because another representative from the same equivalence class is already ranked)
IS_119	-903 -916 -1107 -1847 -2047 -2081 -2342 -2343 -2456 -2466	21	10	0.063	0.493	0.251	FALSE	49	TRUE	TRUE	TRUE	FALSE	FALSE	734	-26.6947	164	0	6	0	NaN	0.75	0.083	0.95	0.195	0	0.9779	0	0	0.748	0	3.216	0	0	(excluded, because another representative from the same equivalence class is already ranked)
IS_121	-903 -916 -1107 -1698 -1847 -2047 -2081 -2343 -2456 -2466	21	10	0.063	0.493	0.251	FALSE	47	TRUE	TRUE	TRUE	FALSE	FALSE	732	-26.6947	164	0	6	0	NaN	0.75	0.083	0.95	0.195	0	0.98895	0.2	0	0.748	0	3.222	0	0	(excluded, because another representative from the same equivalence class is already ranked)
IS_122	-903 -916 -1107 -1552 -1848 -2081 -2342 -2343 -2456 -2466	19	10	0.079	0.491	0.212	FALSE	53	TRUE	TRUE	TRUE	FALSE	FALSE	734	7.3962	165.2	0	6	0	NaN	0.75	0.186	0.889	0.058	0	0.9558	0	0.912	0.766	0	3.576	0	0	(excluded, because another representative from the same equivalence class is already ranked)
IS_123	-903 -916 -1107 -1552 -1847 -2081 -2342 -2343 -2456 -2466	19	10	0.079	0.491	0.212	FALSE	53	TRUE	TRUE	TRUE	FALSE	FALSE	734	7.3962	165.2	0	6	0	NaN	0.75	0.186	0.889	0.058	0	0.9558	0	0.912	0.766	0	3.576	0	0	(excluded, because another representative from the same equivalence class is already ranked)
IS_124	-903 -916 -1107 -1552 -1698 -1848 -2081 -2343 -2456 -2466	19	10	0.079	0.491	0.212	FALSE	51	TRUE	TRUE	TRUE	FALSE	FALSE	732	7.3962	165.2	0	6	0	NaN	0.75	0.186	0.889	0.058	0	0.96685	0.2	0.912	0.766	0	3.581	0	0	(excluded, because another representative from the same equivalence class is already ranked)
IS_125	-903 -916 -1107 -1552 -1698 -1847 -2081 -2343 -2456 -2466	19	10	0.079	0.491	0.212	FALSE	51	TRUE	TRUE	TRUE	FALSE	FALSE	732	7.3962	165.2	0	6	0	NaN	0.75	0.186	0.889	0.058	0	0.96685	0.2	0.912	0.766	0	3.581	0	0	(excluded, because another representative from the same equivalence class is already ranked)
IS_126	-903 -916 -1107 -1245 -1848 -2081 -2342 -2343 -2456 -2466	22	10	0.07	0.492	0.237	FALSE	49	TRUE	TRUE	TRUE	FALSE	FALSE	734	-26.6947	166.7	0	6	0	NaN	0.75	0.126	0.925	0.146	0	0.9779	0	0	0.789	0	3.205	0	0	(excluded, because another representative from the same equivalence class is already ranked)
IS_127	-903 -916 -1107 -1245 -1847 -2081 -2342 -2343 -2456 -2466	22	10	0.07	0.492	0.237	FALSE	49	TRUE	TRUE	TRUE	FALSE	FALSE	734	-26.6947	166.7	0	6	0	NaN	0.75	0.126	0.925	0.146	0	0.9779	0	0	0.789	0	3.205	0	0	(excluded, because another representative from the same equivalence class is already ranked)
IS_129	-903 -916 -1107 -1245 -1698 -1847 -2081 -2343 -2456 -2466	22	10	0.07	0.492	0.237	FALSE	47	TRUE	TRUE	TRUE	FALSE	FALSE	732	-26.6947	166.7	0	6	0	NaN	0.75	0.126	0.925	0.146	0	0.98895	0.2	0	0.789	0	3.211	0	0	(excluded, because another representative from the same equivalence class is already ranked)
IS_130	-903 -916 -1107 -1241 -1245 -2081 -2342 -2343 -2456 -2466 -2561	23	11	0.076	0.488	0.237	FALSE	123	TRUE	TRUE	TRUE	FALSE	FALSE	728	-26.6947	148.273	0	5	0	NaN	0.5	0.169	0.765	0.146	0	0.56906	0.6	0	0.509	0	2.368	0	0	(excluded, because another representative from the same equivalence class is already ranked)
IS_132	-903 -916 -1107 -1241 -1245 -1316 -2081 -2342 -2343 -2456 -2466	20	11	0.073	0.49	0.237	FALSE	53	TRUE	TRUE	TRUE	FALSE	FALSE	734	-26.6947	148.273	0	6	0	NaN	0.5	0.149	0.84	0.146	0	0.9558	0	0	0.509	0	2.617	0	0	(excluded, because another representative from the same equivalence class is already ranked)
IS_133	-903 -916 -1107 -1241 -1245 -1316 -1698 -2081 -2343 -2456 -2466	20	11	0.073	0.49	0.237	FALSE	51	TRUE	TRUE	TRUE	FALSE	FALSE	732	-26.6947	148.273	0	6	0	NaN	0.5	0.149	0.84	0.146	0	0.96685	0.2	0	0.509	0	2.623	0	0	(excluded, because another representative from the same equivalence class is already ranked)
IS_134	-903 -916 -1102 -1429 -1848 -2187 -2342 -2343 -2385 -2456 -2466	24	11	0.051	0.466	0.272	FALSE	54	TRUE	TRUE	TRUE	FALSE	FALSE	734	-26.6947	147.455	0	7	0	NaN	0.5	0.002	0	0.269	0	0.95028	0	0	0.496	0	1.745	0	0	(excluded, because another representative from the same equivalence class is already ranked)
IS_135	-903 -916 -1102 -1429 -1847 -2187 -2342 -2343 -2385 -2456 -2466	24	11	0.051	0.466	0.272	FALSE	54	TRUE	TRUE	TRUE	FALSE	FALSE	734	-26.6947	147.455	0	7	0	NaN	0.5	0.002	0	0.269	0	0.95028	0	0	0.496	0	1.745	0	0	(excluded, because another representative from the same equivalence class is already ranked)
IS_137	-903 -916 -1102 -1429 -1698 -1847 -2187 -2343 -2385 -2456 -2466	24	11	0.051	0.466	0.272	FALSE	52	TRUE	TRUE	TRUE	FALSE	FALSE	732	-26.6947	147.455	0	7	0	NaN	0.5	0.002	0	0.269	0	0.96133	0.2	0	0.496	0	1.75	0	0	(excluded, because another representative from the same equivalence class is already ranked)
IS_138	-903 -916 -1102 -1107 -1848 -2342 -2343 -2385 -2456 -2466	25	10	0.075	0.492	0.237	FALSE	50	TRUE	TRUE	TRUE	FALSE	FALSE	734	-26.6947	171.8	0	6	0	NaN	0.75	0.159	0.905	0.146	0	0.97238	0	0	0.867	0	3.255	0	0	(excluded, because another representative from the same equivalence class is already ranked)
IS_139	-903 -916 -1102 -1107 -1848 -2047 -2342 -2343 -2456 -2466	26	10	0.063	0.493	0.251	FALSE	50	TRUE	TRUE	TRUE	FALSE	FALSE	734	-26.6947	169.4	0	6	0	NaN	0.75	0.083	0.95	0.195	0	0.97238	0	0	0.83	0	3.254	0	0	(excluded, because another representative from the same equivalence class is already ranked)
IS_140	-903 -916 -1102 -1107 -1847 -2342 -2343 -2385 -2456 -2466	25	10	0.075	0.492	0.237	FALSE	50	TRUE	TRUE	TRUE	FALSE	FALSE	734	-26.6947	171.8	0	6	0	NaN	0.75	0.159	0.905	0.146	0	0.97238	0	0	0.867	0	3.255	0	0	(excluded, because another representative from the same equivalence class is already ranked)
IS_141	-903 -916 -1102 -1107 -1847 -2047 -2342 -2343 -2456 -2466	26	10	0.063	0.493	0.251	FALSE	50	TRUE	TRUE	TRUE	FALSE	FALSE	734	-26.6947	169.4	0	6	0	NaN	0.75	0.083	0.95	0.195	0	0.97238	0	0	0.83	0	3.254	0	0	(excluded, because another representative from the same equivalence class is already ranked)
IS_142	-903 -916 -1102 -1107 -1714 -1848 -2342 -2343 -2456 -2466	27	10	0.079	0.491	0.212	FALSE	54	TRUE	TRUE	TRUE	FALSE	FALSE	734	7.3962	168.2	0	6	0	NaN	0.75	0.186	0.889	0.058	0	0.95028	0	0.912	0.812	0	3.596	0	0	(excluded, because another representative from the same equivalence class is already ranked)
IS_143	-903 -916 -1102 -1107 -1714 -1847 -2342 -2343 -2456 -2466	27	10	0.079	0.491	0.212	FALSE	54	TRUE	TRUE	TRUE	FALSE	FALSE	734	7.3962	168.2	0	6	0	NaN	0.75	0.186	0.889	0.058	0	0.95028	0	0.912	0.812	0	3.596	0	0	(excluded, because another representative from the same equivalence class is already ranked)
IS_146	-903 -916 -1102 -1107 -1698 -1847 -2343 -2385 -2456 -2466	25	10	0.075	0.492	0.237	FALSE	48	TRUE	TRUE	TRUE	FALSE	FALSE	732	-26.6947	171.8	0	6	0	NaN	0.75	0.159	0.905	0.146	0	0.98343	0.2	0	0.867	0	3.26	0	0	(excluded, because another representative from the same equivalence class is already ranked)
IS_147	-903 -916 -1102 -1107 -1698 -1847 -2047 -2343 -2456 -2466	26	10	0.063	0.493	0.251	FALSE	48	TRUE	TRUE	TRUE	FALSE	FALSE	732	-26.6947	169.4	0	6	0	NaN	0.75	0.083	0.95	0.195	0	0.98343	0.2	0	0.83	0	3.26	0	0	(excluded, because another representative from the same equivalence class is already ranked)
IS_149	-903 -916 -1102 -1107 -1698 -1714 -1847 -2343 -2456 -2466	27	10	0.079	0.491	0.212	FALSE	52	TRUE	TRUE	TRUE	FALSE	FALSE	732	7.3962	168.2	0	6	0	NaN	0.75	0.186	0.889	0.058	0	0.96133	0.2	0.912	0.812	0	3.601	0	0	(excluded, because another representative from the same equivalence class is already ranked)
IS_150	-903 -916 -1102 -1107 -1552 -1848 -2342 -2343 -2456 -2466	28	10	0.079	0.491	0.212	FALSE	54	TRUE	TRUE	TRUE	FALSE	FALSE	734	7.3962	170.6	0	6	0	NaN	0.75	0.186	0.889	0.058	0	0.95028	0	0.912	0.848	0	3.614	0	0	(excluded, because another representative from the same equivalence class is already ranked)
IS_151	-903 -916 -1102 -1107 -1552 -1847 -2342 -2343 -2456 -2466	28	10	0.079	0.491	0.212	FALSE	54	TRUE	TRUE	TRUE	FALSE	FALSE	734	7.3962	170.6	0	6	0	NaN	0.75	0.186	0.889	0.058	0	0.95028	0	0.912	0.848	0	3.614	0	0	(excluded, because another representative from the same equivalence class is already ranked)
IS_153	-903 -916 -1102 -1107 -1552 -1698 -1847 -2343 -2456 -2466	28	10	0.079	0.491	0.212	FALSE	52	TRUE	TRUE	TRUE	FALSE	FALSE	732	7.3962	170.6	0	6	0	NaN	0.75	0.186	0.889	0.058	0	0.96133	0.2	0.912	0.848	0	3.619	0	0	(excluded, because another representative from the same equivalence class is already ranked)
IS_154	-903 -916 -1102 -1107 -1245 -1848 -2342 -2343 -2456 -2466	29	10	0.07	0.492	0.237	FALSE	50	TRUE	TRUE	TRUE	FALSE	FALSE	734	-26.6947	172.1	0	6	0	NaN	0.75	0.126	0.925	0.146	0	0.97238	0	0	0.871	0	3.244	0	0	(excluded, because another representative from the same equivalence class is already ranked)
IS_155	-903 -916 -1102 -1107 -1245 -1847 -2342 -2343 -2456 -2466	29	10	0.07	0.492	0.237	FALSE	50	TRUE	TRUE	TRUE	FALSE	FALSE	734	-26.6947	172.1	0	6	0	NaN	0.75	0.126	0.925	0.146	0	0.97238	0	0	0.871	0	3.244	0	0	(excluded, because another representative from the same equivalence class is already ranked)
IS_157	-903 -916 -1102 -1107 -1245 -1698 -1847 -2343 -2456 -2466	29	10	0.07	0.492	0.237	FALSE	48	TRUE	TRUE	TRUE	FALSE	FALSE	732	-26.6947	172.1	0	6	0	NaN	0.75	0.126	0.925	0.146	0	0.98343	0.2	0	0.871	0	3.249	0	0	(excluded, because another representative from the same equivalence class is already ranked)
IS_158	-903 -916 -1095 -1102 -1107 -1848 -2342 -2343 -2456 -2466	30	10	0.074	0.492	0.224	FALSE	49	TRUE	TRUE	TRUE	FALSE	FALSE	733	7.3962	168.2	0	6	0	NaN	0.75	0.155	0.908	0.102	0	0.9779	0.1	0.912	0.812	0	3.64	0	0	(excluded, because another representative from the same equivalence class is already ranked)
IS_159	-903 -916 -1095 -1102 -1107 -1847 -2342 -2343 -2456 -2466	30	10	0.074	0.492	0.224	FALSE	49	TRUE	TRUE	TRUE	FALSE	FALSE	733	7.3962	168.2	0	6	0	NaN	0.75	0.155	0.908	0.102	0	0.9779	0.1	0.912	0.812	0	3.64	0	0	(excluded, because another representative from the same equivalence class is already ranked)
IS_161	-903 -916 -1095 -1102 -1107 -1698 -1847 -2343 -2456 -2466	30	10	0.074	0.492	0.224	FALSE	47	TRUE	TRUE	TRUE	FALSE	FALSE	731	7.3962	168.2	0	6	0	NaN	0.75	0.155	0.908	0.102	0	0.98895	0.3	0.912	0.812	0	3.646	0	0	(excluded, because another representative from the same equivalence class is already ranked)
IS_162	-903 -916 -1094 -1102 -1107 -1848 -2342 -2343 -2456 -2466	30	10	0.074	0.492	0.224	FALSE	49	TRUE	TRUE	TRUE	FALSE	FALSE	734	7.3962	168.2	0	6	0	NaN	0.75	0.155	0.908	0.102	0	0.9779	0	0.912	0.812	0	3.64	0	0	(excluded, because another representative from the same equivalence class is already ranked)
IS_163	-903 -916 -1094 -1102 -1107 -1847 -2342 -2343 -2456 -2466	30	10	0.074	0.492	0.224	FALSE	49	TRUE	TRUE	TRUE	FALSE	FALSE	734	7.3962	168.2	0	6	0	NaN	0.75	0.155	0.908	0.102	0	0.9779	0	0.912	0.812	0	3.64	0	0	(excluded, because another representative from the same equivalence class is already ranked)
IS_164	-903 -916 -1094 -1102 -1107 -1698 -1848 -2343 -2456 -2466	30	10	0.074	0.492	0.224	FALSE	47	TRUE	TRUE	TRUE	FALSE	FALSE	732	7.3962	168.2	0	6	0	NaN	0.75	0.155	0.908	0.102	0	0.98895	0.2	0.912	0.812	0	3.646	0	0	(excluded, because another representative from the same equivalence class is already ranked)
IS_165	-903 -916 -1094 -1102 -1107 -1698 -1847 -2343 -2456 -2466	30	10	0.074	0.492	0.224	FALSE	47	TRUE	TRUE	TRUE	FALSE	FALSE	732	7.3962	168.2	0	6	0	NaN	0.75	0.155	0.908	0.102	0	0.98895	0.2	0.912	0.812	0	3.646	0	0	(excluded, because another representative from the same equivalence class is already ranked)
IS_166	-903 -916 -1039 -1429 -1430 -1552 -1848 -2081 -2343 -2456 -2466	19	11	0.079	0.491	0.212	FALSE	51	TRUE	TRUE	TRUE	FALSE	FALSE	732	7.3962	141.182	0	6	0	NaN	0.5	0.186	0.889	0.058	0	0.96685	0.2	0.912	0.401	0	3.023	0	0	(excluded, because another representative from the same equivalence class is already ranked)
IS_167	-903 -916 -1039 -1429 -1430 -1552 -1847 -2081 -2343 -2456 -2466	19	11	0.079	0.491	0.212	FALSE	51	TRUE	TRUE	TRUE	FALSE	FALSE	732	7.3962	141.182	0	6	0	NaN	0.5	0.186	0.889	0.058	0	0.96685	0.2	0.912	0.401	0	3.023	0	0	(excluded, because another representative from the same equivalence class is already ranked)
IS_168	-903 -916 -1039 -1241 -1245 -1316 -1429 -1430 -2081 -2343 -2456 -2466	20	12	0.073	0.49	0.237	FALSE	51	TRUE	TRUE	TRUE	FALSE	FALSE	732	-26.6947	127.667	0	6	0	NaN	0.25	0.149	0.84	0.146	0	0.96685	0.2	0	0.195	0	2.091	0	0	(excluded, because another representative from the same equivalence class is already ranked)
IS_169	-903 -916 -1039 -1107 -1848 -2047 -2081 -2343 -2456 -2466	21	10	0.063	0.493	0.251	FALSE	48	TRUE	TRUE	TRUE	FALSE	FALSE	733	-26.6947	164	0	6	0	NaN	0.75	0.083	0.95	0.195	0	0.98343	0.1	0	0.748	0	3.219	0	0	(excluded, because another representative from the same equivalence class is already ranked)
IS_170	-903 -916 -1039 -1107 -1847 -2047 -2081 -2343 -2456 -2466	21	10	0.063	0.493	0.251	FALSE	48	TRUE	TRUE	TRUE	FALSE	FALSE	733	-26.6947	164	0	6	0	NaN	0.75	0.083	0.95	0.195	0	0.98343	0.1	0	0.748	0	3.219	0	0	(excluded, because another representative from the same equivalence class is already ranked)
IS_171	-903 -916 -1039 -1107 -1552 -1848 -2081 -2343 -2456 -2466	19	10	0.079	0.491	0.212	FALSE	52	TRUE	TRUE	TRUE	FALSE	FALSE	733	7.3962	165.2	0	6	0	NaN	0.75	0.186	0.889	0.058	0	0.96133	0.1	0.912	0.766	0	3.578	0	0	(excluded, because another representative from the same equivalence class is already ranked)
IS_172	-903 -916 -1039 -1107 -1552 -1847 -2081 -2343 -2456 -2466	19	10	0.079	0.491	0.212	FALSE	52	TRUE	TRUE	TRUE	FALSE	FALSE	733	7.3962	165.2	0	6	0	NaN	0.75	0.186	0.889	0.058	0	0.96133	0.1	0.912	0.766	0	3.578	0	0	(excluded, because another representative from the same equivalence class is already ranked)
IS_173	-903 -916 -1039 -1107 -1245 -1848 -2081 -2343 -2456 -2466	22	10	0.07	0.492	0.237	FALSE	48	TRUE	TRUE	TRUE	FALSE	FALSE	733	-26.6947	166.7	0	6	0	NaN	0.75	0.126	0.925	0.146	0	0.98343	0.1	0	0.789	0	3.208	0	0	(excluded, because another representative from the same equivalence class is already ranked)
IS_174	-903 -916 -1039 -1107 -1245 -1847 -2081 -2343 -2456 -2466	22	10	0.07	0.492	0.237	FALSE	48	TRUE	TRUE	TRUE	FALSE	FALSE	733	-26.6947	166.7	0	6	0	NaN	0.75	0.126	0.925	0.146	0	0.98343	0.1	0	0.789	0	3.208	0	0	(excluded, because another representative from the same equivalence class is already ranked)
IS_175	-903 -916 -1039 -1107 -1241 -1245 -2081 -2343 -2456 -2466 -2561	23	11	0.076	0.488	0.237	FALSE	122	TRUE	TRUE	TRUE	FALSE	FALSE	727	-26.6947	148.273	0	5	0	NaN	0.5	0.169	0.765	0.146	0	0.57459	0.7	0	0.509	0	2.371	0	0	(excluded, because another representative from the same equivalence class is already ranked)
IS_176	-903 -916 -1039 -1107 -1241 -1245 -1316 -2081 -2343 -2456 -2466	20	11	0.073	0.49	0.237	FALSE	52	TRUE	TRUE	TRUE	FALSE	FALSE	733	-26.6947	148.273	0	6	0	NaN	0.5	0.149	0.84	0.146	0	0.96133	0.1	0	0.509	0	2.62	0	0	(excluded, because another representative from the same equivalence class is already ranked)
IS_177	-903 -916 -1039 -1102 -1429 -1848 -2187 -2343 -2385 -2456 -2466	24	11	0.051	0.466	0.272	FALSE	53	TRUE	TRUE	TRUE	FALSE	FALSE	733	-26.6947	147.455	0	7	0	NaN	0.5	0.002	0	0.269	0	0.9558	0.1	0	0.496	0	1.747	0	0	(excluded, because another representative from the same equivalence class is already ranked)
IS_178	-903 -916 -1039 -1102 -1429 -1847 -2187 -2343 -2385 -2456 -2466	24	11	0.051	0.466	0.272	FALSE	53	TRUE	TRUE	TRUE	FALSE	FALSE	733	-26.6947	147.455	0	7	0	NaN	0.5	0.002	0	0.269	0	0.9558	0.1	0	0.496	0	1.747	0	0	(excluded, because another representative from the same equivalence class is already ranked)
IS_179	-903 -916 -1039 -1102 -1107 -1848 -2343 -2385 -2456 -2466	25	10	0.075	0.492	0.237	FALSE	49	TRUE	TRUE	TRUE	FALSE	FALSE	733	-26.6947	171.8	0	6	0	NaN	0.75	0.159	0.905	0.146	0	0.9779	0.1	0	0.867	0	3.258	0	0	(excluded, because another representative from the same equivalence class is already ranked)
IS_180	-903 -916 -1039 -1102 -1107 -1848 -2047 -2343 -2456 -2466	26	10	0.063	0.493	0.251	FALSE	49	TRUE	TRUE	TRUE	FALSE	FALSE	733	-26.6947	169.4	0	6	0	NaN	0.75	0.083	0.95	0.195	0	0.9779	0.1	0	0.83	0	3.257	0	0	(excluded, because another representative from the same equivalence class is already ranked)
IS_181	-903 -916 -1039 -1102 -1107 -1847 -2343 -2385 -2456 -2466	25	10	0.075	0.492	0.237	FALSE	49	TRUE	TRUE	TRUE	FALSE	FALSE	733	-26.6947	171.8	0	6	0	NaN	0.75	0.159	0.905	0.146	0	0.9779	0.1	0	0.867	0	3.258	0	0	(excluded, because another representative from the same equivalence class is already ranked)
IS_182	-903 -916 -1039 -1102 -1107 -1847 -2047 -2343 -2456 -2466	26	10	0.063	0.493	0.251	FALSE	49	TRUE	TRUE	TRUE	FALSE	FALSE	733	-26.6947	169.4	0	6	0	NaN	0.75	0.083	0.95	0.195	0	0.9779	0.1	0	0.83	0	3.257	0	0	(excluded, because another representative from the same equivalence class is already ranked)
IS_183	-903 -916 -1039 -1102 -1107 -1714 -1848 -2343 -2456 -2466	27	10	0.079	0.491	0.212	FALSE	53	TRUE	TRUE	TRUE	FALSE	FALSE	733	7.3962	168.2	0	6	0	NaN	0.75	0.186	0.889	0.058	0	0.9558	0.1	0.912	0.812	0	3.598	0	0	(excluded, because another representative from the same equivalence class is already ranked)
IS_184	-903 -916 -1039 -1102 -1107 -1714 -1847 -2343 -2456 -2466	27	10	0.079	0.491	0.212	FALSE	53	TRUE	TRUE	TRUE	FALSE	FALSE	733	7.3962	168.2	0	6	0	NaN	0.75	0.186	0.889	0.058	0	0.9558	0.1	0.912	0.812	0	3.598	0	0	(excluded, because another representative from the same equivalence class is already ranked)
IS_185	-903 -916 -1039 -1102 -1107 -1552 -1848 -2343 -2456 -2466	28	10	0.079	0.491	0.212	FALSE	53	TRUE	TRUE	TRUE	FALSE	FALSE	733	7.3962	170.6	0	6	0	NaN	0.75	0.186	0.889	0.058	0	0.9558	0.1	0.912	0.848	0	3.617	0	0	(excluded, because another representative from the same equivalence class is already ranked)
IS_186	-903 -916 -1039 -1102 -1107 -1552 -1847 -2343 -2456 -2466	28	10	0.079	0.491	0.212	FALSE	53	TRUE	TRUE	TRUE	FALSE	FALSE	733	7.3962	170.6	0	6	0	NaN	0.75	0.186	0.889	0.058	0	0.9558	0.1	0.912	0.848	0	3.617	0	0	(excluded, because another representative from the same equivalence class is already ranked)
IS_187	-903 -916 -1039 -1102 -1107 -1245 -1848 -2343 -2456 -2466	29	10	0.07	0.492	0.237	FALSE	49	TRUE	TRUE	TRUE	FALSE	FALSE	733	-26.6947	172.1	0	6	0	NaN	0.75	0.126	0.925	0.146	0	0.9779	0.1	0	0.871	0	3.246	0	0	(excluded, because another representative from the same equivalence class is already ranked)
IS_188	-903 -916 -1039 -1102 -1107 -1245 -1847 -2343 -2456 -2466	29	10	0.07	0.492	0.237	FALSE	49	TRUE	TRUE	TRUE	FALSE	FALSE	733	-26.6947	172.1	0	6	0	NaN	0.75	0.126	0.925	0.146	0	0.9779	0.1	0	0.871	0	3.246	0	0	(excluded, because another representative from the same equivalence class is already ranked)
IS_189	-903 -916 -1039 -1095 -1102 -1107 -1848 -2343 -2456 -2466	30	10	0.074	0.492	0.224	FALSE	48	TRUE	TRUE	TRUE	FALSE	FALSE	732	7.3962	168.2	0	6	0	NaN	0.75	0.155	0.908	0.102	0	0.98343	0.2	0.912	0.812	0	3.643	0	0	(excluded, because another representative from the same equivalence class is already ranked)
IS_190	-903 -916 -1039 -1095 -1102 -1107 -1847 -2343 -2456 -2466	30	10	0.074	0.492	0.224	FALSE	48	TRUE	TRUE	TRUE	FALSE	FALSE	732	7.3962	168.2	0	6	0	NaN	0.75	0.155	0.908	0.102	0	0.98343	0.2	0.912	0.812	0	3.643	0	0	(excluded, because another representative from the same equivalence class is already ranked)
IS_191	-903 -916 -1039 -1094 -1102 -1107 -1848 -2343 -2456 -2466	30	10	0.074	0.492	0.224	FALSE	48	TRUE	TRUE	TRUE	FALSE	FALSE	733	7.3962	168.2	0	6	0	NaN	0.75	0.155	0.908	0.102	0	0.98343	0.1	0.912	0.812	0	3.643	0	0	(excluded, because another representative from the same equivalence class is already ranked)
IS_192	-903 -916 -1039 -1094 -1102 -1107 -1847 -2343 -2456 -2466	30	10	0.074	0.492	0.224	FALSE	48	TRUE	TRUE	TRUE	FALSE	FALSE	733	7.3962	168.2	0	6	0	NaN	0.75	0.155	0.908	0.102	0	0.98343	0.1	0.912	0.812	0	3.643	0	0	(excluded, because another representative from the same equivalence class is already ranked)
IS_193	-903 -915 -916 -1102 -1107 -1848 -1859 -2342 -2343 -2456 -2466	31	11	0.075	0.492	0.237	FALSE	47	TRUE	TRUE	TRUE	FALSE	FALSE	734	-26.6947	157.545	0	6	0	NaN	0.5	0.159	0.905	0.146	0	0.98895	0	0	0.65	0	2.78	0	0	(excluded, because another representative from the same equivalence class is already ranked)
IS_194	-903 -915 -916 -1102 -1107 -1847 -1859 -2342 -2343 -2456 -2466	31	11	0.075	0.492	0.237	FALSE	47	TRUE	TRUE	TRUE	FALSE	FALSE	734	-26.6947	157.545	0	6	0	NaN	0.5	0.159	0.905	0.146	0	0.98895	0	0	0.65	0	2.78	0	0	(excluded, because another representative from the same equivalence class is already ranked)
IS_196	-903 -915 -916 -1102 -1107 -1698 -1847 -1859 -2343 -2456 -2466	31	11	0.075	0.492	0.237	FALSE	45	TRUE	TRUE	TRUE	FALSE	FALSE	732	-26.6947	157.545	0	6	0	NaN	0.5	0.159	0.905	0.146	0	1	0.2	0	0.65	0	2.785	0	0	(excluded, because another representative from the same equivalence class is already ranked)
IS_197	-903 -915 -916 -1039 -1102 -1107 -1848 -1859 -2343 -2456 -2466	31	11	0.075	0.492	0.237	FALSE	46	TRUE	TRUE	TRUE	FALSE	FALSE	733	-26.6947	157.545	0	6	0	NaN	0.5	0.159	0.905	0.146	0	0.99448	0.1	0	0.65	0	2.782	0	0	(excluded, because another representative from the same equivalence class is already ranked)
IS_198	-903 -915 -916 -1039 -1102 -1107 -1847 -1859 -2343 -2456 -2466	31	11	0.075	0.492	0.237	FALSE	46	TRUE	TRUE	TRUE	FALSE	FALSE	733	-26.6947	157.545	0	6	0	NaN	0.5	0.159	0.905	0.146	0	0.99448	0.1	0	0.65	0	2.782	0	0	(excluded, because another representative from the same equivalence class is already ranked)
IS_199	-903 -914 -1228 -1429 -1430 -1848 -1859 -1861 -2081 -2342 -2343 -2456 -2466	32	13	0.054	0.494	0.228	FALSE	48	TRUE	TRUE	TRUE	FALSE	FALSE	733	-26.6947	114.846	0	6	0	NaN	0	0.023	0.986	0.115	0	0.98343	0.1	0	0	0	1.616	0	0	(excluded, because another representative from the same equivalence class is already ranked)
IS_200	-903 -914 -1228 -1429 -1430 -1847 -1859 -1861 -2081 -2342 -2343 -2456 -2466	32	13	0.054	0.494	0.228	FALSE	48	TRUE	TRUE	TRUE	FALSE	FALSE	733	-26.6947	114.846	0	6	0	NaN	0	0.023	0.986	0.115	0	0.98343	0.1	0	0	0	1.616	0	0	(excluded, because another representative from the same equivalence class is already ranked)
IS_202	-903 -914 -1228 -1429 -1430 -1698 -1847 -1859 -1861 -2081 -2343 -2456 -2466	32	13	0.054	0.494	0.228	FALSE	46	TRUE	TRUE	TRUE	FALSE	FALSE	731	-26.6947	114.846	0	6	0	NaN	0	0.023	0.986	0.115	0	0.99448	0.3	0	0	0	1.621	0	0	(excluded, because another representative from the same equivalence class is already ranked)
IS_203	-903 -914 -1039 -1228 -1429 -1430 -1848 -1859 -1861 -2081 -2343 -2456 -2466	32	13	0.054	0.494	0.228	FALSE	47	TRUE	TRUE	TRUE	FALSE	FALSE	732	-26.6947	114.846	0	6	0	NaN	0	0.023	0.986	0.115	0	0.98895	0.2	0	0	0	1.619	0	0	(excluded, because another representative from the same equivalence class is already ranked)
IS_204	-903 -914 -1039 -1228 -1429 -1430 -1847 -1859 -1861 -2081 -2343 -2456 -2466	32	13	0.054	0.494	0.228	FALSE	47	TRUE	TRUE	TRUE	FALSE	FALSE	732	-26.6947	114.846	0	6	0	NaN	0	0.023	0.986	0.115	0	0.98895	0.2	0	0	0	1.619	0	0	(excluded, because another representative from the same equivalence class is already ranked)
IS_205	-636 -903 -1107 -1241 -1488 -2081 -2342 -2343 -2456 -2466	6	10	0.201	0.468	0.468	FALSE	224	TRUE	TRUE	TRUE	FALSE	FALSE	730	8.1098	153.5	0	3	0	NaN	0.75	1	0.05	0.958	0	0.01105	0.4	1	0.588	0	3.932	0	0	(excluded, because another representative from the same equivalence class is already ranked)
IS_206	-636 -903 -1107 -1241 -1488 -1698 -2081 -2343 -2456 -2466	6	10	0.201	0.468	0.468	FALSE	222	TRUE	TRUE	TRUE	FALSE	FALSE	728	8.1098	153.5	0	3	0	NaN	0.75	1	0.05	0.958	0	0.022099	0.6	1	0.588	0	3.938	0	0	(excluded, because another representative from the same equivalence class is already ranked)
IS_207	-636 -903 -1102 -1107 -1241 -1859 -2342 -2343 -2385 -2456 -2466	15	11	0.082	0.487	0.237	FALSE	170	TRUE	TRUE	TRUE	FALSE	FALSE	730	-26.6947	148	0	5	0	NaN	0.5	0.209	0.73	0.146	0	0.30939	0.4	0	0.505	0	2.242	0	0	(excluded, because another representative from the same equivalence class is already ranked)
IS_208	-636 -903 -1102 -1107 -1241 -1698 -1859 -2343 -2385 -2456 -2466	15	11	0.082	0.487	0.237	FALSE	168	TRUE	TRUE	TRUE	FALSE	FALSE	728	-26.6947	148	0	5	0	NaN	0.5	0.209	0.73	0.146	0	0.32044	0.6	0	0.505	0	2.247	0	0	(excluded, because another representative from the same equivalence class is already ranked)
IS_209	-636 -903 -1102 -1107 -1241 -1488 -2342 -2343 -2456 -2466	16	10	0.201	0.468	0.468	FALSE	225	TRUE	TRUE	TRUE	FALSE	FALSE	730	8.1098	158.9	0	3	0	NaN	0.75	1	0.05	0.958	0	0.0055249	0.4	1	0.67	0	3.971	0	0	(excluded, because another representative from the same equivalence class is already ranked)
IS_210	-636 -903 -1102 -1107 -1241 -1488 -1698 -2343 -2456 -2466	16	10	0.201	0.468	0.468	FALSE	223	TRUE	TRUE	TRUE	FALSE	FALSE	728	8.1098	158.9	0	3	0	NaN	0.75	1	0.05	0.958	0	0.016575	0.6	1	0.67	0	3.976	0	0	(excluded, because another representative from the same equivalence class is already ranked)
IS_211	-636 -903 -1039 -1107 -1241 -1488 -2081 -2343 -2456 -2466	6	10	0.201	0.468	0.468	FALSE	223	TRUE	TRUE	TRUE	FALSE	FALSE	729	8.1098	153.5	0	3	0	NaN	0.75	1	0.05	0.958	0	0.016575	0.5	1	0.588	0	3.935	0	0	(excluded, because another representative from the same equivalence class is already ranked)
IS_212	-636 -903 -1039 -1102 -1107 -1241 -1859 -2343 -2385 -2456 -2466	15	11	0.082	0.487	0.237	FALSE	169	TRUE	TRUE	TRUE	FALSE	FALSE	729	-26.6947	148	0	5	0	NaN	0.5	0.209	0.73	0.146	0	0.31492	0.5	0	0.505	0	2.245	0	0	(excluded, because another representative from the same equivalence class is already ranked)
IS_213	-636 -903 -1039 -1102 -1107 -1241 -1488 -2343 -2456 -2466	16	10	0.201	0.468	0.468	FALSE	224	TRUE	TRUE	TRUE	FALSE	FALSE	729	8.1098	158.9	0	3	0	NaN	0.75	1	0.05	0.958	0	0.01105	0.5	1	0.67	0	3.974	0	0	(excluded, because another representative from the same equivalence class is already ranked)
IS_214	-636 -903 -916 -1107 -1241 -1245 -2081 -2342 -2343 -2456 -2466	23	11	0.076	0.488	0.237	FALSE	125	TRUE	TRUE	TRUE	FALSE	FALSE	730	-26.6947	148.273	0	5	0	NaN	0.5	0.169	0.765	0.146	0	0.55801	0.4	0	0.509	0	2.363	0	0	(excluded, because another representative from the same equivalence class is already ranked)
IS_215	-636 -903 -916 -1107 -1241 -1245 -1698 -2081 -2343 -2456 -2466	23	11	0.076	0.488	0.237	FALSE	123	TRUE	TRUE	TRUE	FALSE	FALSE	728	-26.6947	148.273	0	5	0	NaN	0.5	0.169	0.765	0.146	0	0.56906	0.6	0	0.509	0	2.368	0	0	(excluded, because another representative from the same equivalence class is already ranked)
IS_216	-636 -903 -916 -1039 -1107 -1241 -1245 -2081 -2343 -2456 -2466	23	11	0.076	0.488	0.237	FALSE	124	TRUE	TRUE	TRUE	FALSE	FALSE	729	-26.6947	148.273	0	5	0	NaN	0.5	0.169	0.765	0.146	0	0.56354	0.5	0	0.509	0	2.365	0	0	(excluded, because another representative from the same equivalence class is already ranked)
IS_217	-635 -903 -1107 -1241 -1488 -2081 -2342 -2343 -2456 -2466	6	10	0.201	0.468	0.468	FALSE	225	TRUE	TRUE	TRUE	FALSE	FALSE	731	8.1098	153.5	0	3	0	NaN	0.75	1	0.05	0.958	0	0.0055249	0.3	1	0.588	0	3.93	0	0	(excluded, because another representative from the same equivalence class is already ranked)
IS_218	-635 -903 -1107 -1241 -1488 -1698 -2081 -2343 -2456 -2466	6	10	0.201	0.468	0.468	FALSE	223	TRUE	TRUE	TRUE	FALSE	FALSE	729	8.1098	153.5	0	3	0	NaN	0.75	1	0.05	0.958	0	0.016575	0.5	1	0.588	0	3.935	0	0	(excluded, because another representative from the same equivalence class is already ranked)
IS_219	-635 -903 -1102 -1107 -1241 -1859 -2342 -2343 -2385 -2456 -2466	15	11	0.082	0.487	0.237	FALSE	171	TRUE	TRUE	TRUE	FALSE	FALSE	731	-26.6947	148	0	5	0	NaN	0.5	0.209	0.73	0.146	0	0.30387	0.3	0	0.505	0	2.239	0	0	(excluded, because another representative from the same equivalence class is already ranked)
IS_220	-635 -903 -1102 -1107 -1241 -1698 -1859 -2343 -2385 -2456 -2466	15	11	0.082	0.487	0.237	FALSE	169	TRUE	TRUE	TRUE	FALSE	FALSE	729	-26.6947	148	0	5	0	NaN	0.5	0.209	0.73	0.146	0	0.31492	0.5	0	0.505	0	2.245	0	0	(excluded, because another representative from the same equivalence class is already ranked)
IS_221	-635 -903 -1102 -1107 -1241 -1488 -2342 -2343 -2456 -2466	16	10	0.201	0.468	0.468	FALSE	226	TRUE	TRUE	TRUE	FALSE	FALSE	731	8.1098	158.9	0	3	0	NaN	0.75	1	0.05	0.958	0	0	0.3	1	0.67	0	3.968	0	0	(excluded, because another representative from the same equivalence class is already ranked)
IS_222	-635 -903 -1102 -1107 -1241 -1488 -1698 -2343 -2456 -2466	16	10	0.201	0.468	0.468	FALSE	224	TRUE	TRUE	TRUE	FALSE	FALSE	729	8.1098	158.9	0	3	0	NaN	0.75	1	0.05	0.958	0	0.01105	0.5	1	0.67	0	3.974	0	0	(excluded, because another representative from the same equivalence class is already ranked)
IS_223	-635 -903 -1039 -1107 -1241 -1488 -2081 -2343 -2456 -2466	6	10	0.201	0.468	0.468	FALSE	224	TRUE	TRUE	TRUE	FALSE	FALSE	730	8.1098	153.5	0	3	0	NaN	0.75	1	0.05	0.958	0	0.01105	0.4	1	0.588	0	3.932	0	0	(excluded, because another representative from the same equivalence class is already ranked)
IS_224	-635 -903 -1039 -1102 -1107 -1241 -1859 -2343 -2385 -2456 -2466	15	11	0.082	0.487	0.237	FALSE	170	TRUE	TRUE	TRUE	FALSE	FALSE	730	-26.6947	148	0	5	0	NaN	0.5	0.209	0.73	0.146	0	0.30939	0.4	0	0.505	0	2.242	0	0	(excluded, because another representative from the same equivalence class is already ranked)
IS_225	-635 -903 -1039 -1102 -1107 -1241 -1488 -2343 -2456 -2466	16	10	0.201	0.468	0.468	FALSE	225	TRUE	TRUE	TRUE	FALSE	FALSE	730	8.1098	158.9	0	3	0	NaN	0.75	1	0.05	0.958	0	0.0055249	0.4	1	0.67	0	3.971	0	0	(excluded, because another representative from the same equivalence class is already ranked)
IS_226	-635 -903 -916 -1107 -1241 -1245 -2081 -2342 -2343 -2456 -2466	23	11	0.076	0.488	0.237	FALSE	126	TRUE	TRUE	TRUE	FALSE	FALSE	731	-26.6947	148.273	0	5	0	NaN	0.5	0.169	0.765	0.146	0	0.55249	0.3	0	0.509	0	2.36	0	0	(excluded, because another representative from the same equivalence class is already ranked)
IS_227	-635 -903 -916 -1107 -1241 -1245 -1698 -2081 -2343 -2456 -2466	23	11	0.076	0.488	0.237	FALSE	124	TRUE	TRUE	TRUE	FALSE	FALSE	729	-26.6947	148.273	0	5	0	NaN	0.5	0.169	0.765	0.146	0	0.56354	0.5	0	0.509	0	2.365	0	0	(excluded, because another representative from the same equivalence class is already ranked)
IS_228	-635 -903 -916 -1039 -1107 -1241 -1245 -2081 -2343 -2456 -2466	23	11	0.076	0.488	0.237	FALSE	125	TRUE	TRUE	TRUE	FALSE	FALSE	730	-26.6947	148.273	0	5	0	NaN	0.5	0.169	0.765	0.146	0	0.55801	0.4	0	0.509	0	2.363	0	0	(excluded, because another representative from the same equivalence class is already ranked)
IS_229	-574 -903 -1102 -1107 -1368 -1848 -2248 -2342 -2343 -2456 -2466	33	11	0.108	0.488	0.223	FALSE	73	TRUE	TRUE	TRUE	FALSE	FALSE	734	7.3962	146.091	0	6	0	NaN	0.5	0.383	0.772	0.096	0	0.8453	0	0.912	0.475	0	3.117	0	0	(excluded, because another representative from the same equivalence class is already ranked)
IS_230	-574 -903 -1102 -1107 -1368 -1847 -2248 -2342 -2343 -2456 -2466	33	11	0.108	0.488	0.223	FALSE	73	TRUE	TRUE	TRUE	FALSE	FALSE	734	7.3962	146.091	0	6	0	NaN	0.5	0.383	0.772	0.096	0	0.8453	0	0.912	0.475	0	3.117	0	0	(excluded, because another representative from the same equivalence class is already ranked)
IS_232	-574 -903 -1102 -1107 -1368 -1698 -1847 -2248 -2343 -2456 -2466	33	11	0.108	0.488	0.223	FALSE	71	TRUE	TRUE	TRUE	FALSE	FALSE	732	7.3962	146.091	0	6	0	NaN	0.5	0.383	0.772	0.096	0	0.85635	0.2	0.912	0.475	0	3.123	0	0	(excluded, because another representative from the same equivalence class is already ranked)
IS_233	-574 -903 -1039 -1102 -1107 -1368 -1848 -2248 -2343 -2456 -2466	33	11	0.108	0.488	0.223	FALSE	72	TRUE	TRUE	TRUE	FALSE	FALSE	733	7.3962	146.091	0	6	0	NaN	0.5	0.383	0.772	0.096	0	0.85083	0.1	0.912	0.475	0	3.12	0	0	(excluded, because another representative from the same equivalence class is already ranked)
IS_234	-574 -903 -1039 -1102 -1107 -1368 -1847 -2248 -2343 -2456 -2466	33	11	0.108	0.488	0.223	FALSE	72	TRUE	TRUE	TRUE	FALSE	FALSE	733	7.3962	146.091	0	6	0	NaN	0.5	0.383	0.772	0.096	0	0.85083	0.1	0.912	0.475	0	3.12	0	0	(excluded, because another representative from the same equivalence class is already ranked)
IS_235	-574 -903 -916 -1102 -1107 -1848 -2188 -2342 -2343 -2456 -2466	34	11	0.09	0.49	0.263	FALSE	55	TRUE	TRUE	TRUE	FALSE	FALSE	734	7.3962	155.636	0	6	0	NaN	0.5	0.258	0.846	0.239	0	0.94475	0	0.912	0.621	0	3.332	0	0	(excluded, because another representative from the same equivalence class is already ranked)
IS_236	-574 -903 -916 -1102 -1107 -1847 -2188 -2342 -2343 -2456 -2466	34	11	0.09	0.49	0.263	FALSE	55	TRUE	TRUE	TRUE	FALSE	FALSE	734	7.3962	155.636	0	6	0	NaN	0.5	0.258	0.846	0.239	0	0.94475	0	0.912	0.621	0	3.332	0	0	(excluded, because another representative from the same equivalence class is already ranked)
IS_238	-574 -903 -916 -1102 -1107 -1698 -1847 -2188 -2343 -2456 -2466	34	11	0.09	0.49	0.263	FALSE	53	TRUE	TRUE	TRUE	FALSE	FALSE	732	7.3962	155.636	0	6	0	NaN	0.5	0.258	0.846	0.239	0	0.9558	0.2	0.912	0.621	0	3.337	0	0	(excluded, because another representative from the same equivalence class is already ranked)
IS_239	-574 -903 -916 -1039 -1102 -1107 -1848 -2188 -2343 -2456 -2466	34	11	0.09	0.49	0.263	FALSE	54	TRUE	TRUE	TRUE	FALSE	FALSE	733	7.3962	155.636	0	6	0	NaN	0.5	0.258	0.846	0.239	0	0.95028	0.1	0.912	0.621	0	3.334	0	0	(excluded, because another representative from the same equivalence class is already ranked)
IS_240	-574 -903 -916 -1039 -1102 -1107 -1847 -2188 -2343 -2456 -2466	34	11	0.09	0.49	0.263	FALSE	54	TRUE	TRUE	TRUE	FALSE	FALSE	733	7.3962	155.636	0	6	0	NaN	0.5	0.258	0.846	0.239	0	0.95028	0.1	0.912	0.621	0	3.334	0	0	(excluded, because another representative from the same equivalence class is already ranked)
IS_241	-564 -574 -903 -1102 -1107 -1534 -1574 -1848 -2342 -2343 -2456 -2466	35	12	0.182	0.48	0.223	FALSE	92	TRUE	TRUE	TRUE	FALSE	FALSE	734	8.1098	133.917	0	5	0	NaN	0.25	0.878	0.477	0.097	0	0.74033	0	1	0.29	0	2.843	0	0	(excluded, because another representative from the same equivalence class is already ranked)
IS_242	-564 -574 -903 -1102 -1107 -1534 -1574 -1847 -2342 -2343 -2456 -2466	35	12	0.182	0.48	0.223	FALSE	92	TRUE	TRUE	TRUE	FALSE	FALSE	734	8.1098	133.917	0	5	0	NaN	0.25	0.878	0.477	0.097	0	0.74033	0	1	0.29	0	2.843	0	0	(excluded, because another representative from the same equivalence class is already ranked)
IS_244	-564 -574 -903 -1102 -1107 -1534 -1574 -1698 -1847 -2343 -2456 -2466	35	12	0.182	0.48	0.223	FALSE	90	TRUE	TRUE	TRUE	FALSE	FALSE	732	8.1098	133.917	0	5	0	NaN	0.25	0.878	0.477	0.097	0	0.75138	0.2	1	0.29	0	2.848	0	0	(excluded, because another representative from the same equivalence class is already ranked)
IS_245	-564 -574 -903 -1039 -1102 -1107 -1534 -1574 -1848 -2343 -2456 -2466	35	12	0.182	0.48	0.223	FALSE	91	TRUE	TRUE	TRUE	FALSE	FALSE	733	8.1098	133.917	0	5	0	NaN	0.25	0.878	0.477	0.097	0	0.74586	0.1	1	0.29	0	2.845	0	0	(excluded, because another representative from the same equivalence class is already ranked)
IS_246	-564 -574 -903 -1039 -1102 -1107 -1534 -1574 -1847 -2343 -2456 -2466	35	12	0.182	0.48	0.223	FALSE	91	TRUE	TRUE	TRUE	FALSE	FALSE	733	8.1098	133.917	0	5	0	NaN	0.25	0.878	0.477	0.097	0	0.74586	0.1	1	0.29	0	2.845	0	0	(excluded, because another representative from the same equivalence class is already ranked)
IS_247	-493 -627 -629 -630 -903 -1488 -1848 -2081 -2342 -2343 -2456 -2466	36	12	0.182	0.48	0.48	FALSE	95	TRUE	TRUE	TRUE	FALSE	FALSE	733	8.1098	118.667	0	6	0	NaN	0.25	0.878	0.477	1	0	0.72376	0.1	1	0.058	0	3.621	0	0	(excluded, because another representative from the same equivalence class is already ranked)
IS_248	-493 -627 -629 -630 -903 -1488 -1847 -2081 -2342 -2343 -2456 -2466	36	12	0.182	0.48	0.48	FALSE	95	TRUE	TRUE	TRUE	FALSE	FALSE	733	8.1098	118.667	0	6	0	NaN	0.25	0.878	0.477	1	0	0.72376	0.1	1	0.058	0	3.621	0	0	(excluded, because another representative from the same equivalence class is already ranked)
IS_250	-493 -627 -629 -630 -903 -1488 -1698 -1847 -2081 -2343 -2456 -2466	36	12	0.182	0.48	0.48	FALSE	93	TRUE	TRUE	TRUE	FALSE	FALSE	731	8.1098	118.667	0	6	0	NaN	0.25	0.878	0.477	1	0	0.73481	0.3	1	0.058	0	3.626	0	0	(excluded, because another representative from the same equivalence class is already ranked)
IS_251	-493 -627 -629 -630 -903 -1039 -1488 -1848 -2081 -2343 -2456 -2466	36	12	0.182	0.48	0.48	FALSE	94	TRUE	TRUE	TRUE	FALSE	FALSE	732	8.1098	118.667	0	6	0	NaN	0.25	0.878	0.477	1	0	0.72928	0.2	1	0.058	0	3.624	0	0	(excluded, because another representative from the same equivalence class is already ranked)
IS_252	-493 -627 -629 -630 -903 -1039 -1488 -1847 -2081 -2343 -2456 -2466	36	12	0.182	0.48	0.48	FALSE	94	TRUE	TRUE	TRUE	FALSE	FALSE	732	8.1098	118.667	0	6	0	NaN	0.25	0.878	0.477	1	0	0.72928	0.2	1	0.058	0	3.624	0	0	(excluded, because another representative from the same equivalence class is already ranked)
IS_253	-493 -627 -629 -630 -903 -916 -1102 -1552 -1848 -2342 -2343 -2456 -2466	37	13	0.079	0.491	0.212	FALSE	55	TRUE	TRUE	TRUE	FALSE	FALSE	733	7.3962	119.923	0	8	0	NaN	0	0.186	0.889	0.058	0	0.94475	0.1	0.912	0.077	0	2.1	0	0	(excluded, because another representative from the same equivalence class is already ranked)
IS_254	-493 -627 -629 -630 -903 -916 -1102 -1552 -1847 -2342 -2343 -2456 -2466	37	13	0.079	0.491	0.212	FALSE	55	TRUE	TRUE	TRUE	FALSE	FALSE	733	7.3962	119.923	0	8	0	NaN	0	0.186	0.889	0.058	0	0.94475	0.1	0.912	0.077	0	2.1	0	0	(excluded, because another representative from the same equivalence class is already ranked)
IS_256	-493 -627 -629 -630 -903 -916 -1102 -1552 -1698 -1847 -2343 -2456 -2466	37	13	0.079	0.491	0.212	FALSE	53	TRUE	TRUE	TRUE	FALSE	FALSE	731	7.3962	119.923	0	8	0	NaN	0	0.186	0.889	0.058	0	0.9558	0.3	0.912	0.077	0	2.106	0	0	(excluded, because another representative from the same equivalence class is already ranked)
IS_257	-493 -627 -629 -630 -903 -916 -1039 -1102 -1552 -1848 -2343 -2456 -2466	37	13	0.079	0.491	0.212	FALSE	54	TRUE	TRUE	TRUE	FALSE	FALSE	732	7.3962	119.923	0	8	0	NaN	0	0.186	0.889	0.058	0	0.95028	0.2	0.912	0.077	0	2.103	0	0	(excluded, because another representative from the same equivalence class is already ranked)
IS_258	-493 -627 -629 -630 -903 -916 -1039 -1102 -1552 -1847 -2343 -2456 -2466	37	13	0.079	0.491	0.212	FALSE	54	TRUE	TRUE	TRUE	FALSE	FALSE	732	7.3962	119.923	0	8	0	NaN	0	0.186	0.889	0.058	0	0.95028	0.2	0.912	0.077	0	2.103	0	0	(excluded, because another representative from the same equivalence class is already ranked)

## Sheet: MCSs 1-4-Butanediol
production reaction: 2591	Interventions	equivalence_class	P1_num_Intv	P2_max_growth	P3_min_Y_at_max_growth	P4_min_Y	P5_anaerobic	P6_num_coupling_disrupting_metabolites	ATP_coupled	NAD_reduction_disrupts_coupling	NADP_reduction_disrupts_coupling	NADH_oxidation_disrupts_coupling	NADPH_oxidation_disrupts_coupling	P7_num_accessible_metabolites	P8_optMDF	P9_overlap_Score	P10_feas_core	num_intvs_core	rBM_max_core	Ymin_rBM_max_core	S1	S2	S3	S4	S5	S6	S7	S8	S9	S10	Total	is_representative	rank
aerobic WT			0	0.982	0	0	FALSE	738	TRUE	TRUE	TRUE	TRUE	TRUE	738	26.0616	0	1	0	0.982	0	0	0	0	0	0	0	0	0	0	0	0	0	0
anaerobic WT	-252		0	0.242	0	0	TRUE	726	TRUE	TRUE	TRUE	TRUE	TRUE	726	17.3446	0	1	0	0.242	0	0	0	0	0	0	0	0	0	0	0	0	0	0
IS_097	-252 -493 -1283 -1622 -1758 -2189 -2418	41	6	0.09	0.516	0.37	TRUE	155	TRUE	FALSE	TRUE	TRUE	FALSE	724	10.2813	156	0	5	0	NaN	1	0.99	0.054	0.15	1	0.2093	0.875	1	0.931	0	4.264	1	1
IS_013	-252 -627 -630 -1283 -1622 -1758 -2418	5	6	0.062	0.656	0.428	TRUE	146	TRUE	FALSE	TRUE	TRUE	FALSE	724	10.2813	141.833	0	5	0	NaN	1	0.166	0.574	0.313	1	0.26163	0.875	1	0.811	0	4.09	1	2
IS_234	-252 -493 -627 -1283 -1622 -1758 -2418	99	6	0.062	0.656	0.386	TRUE	147	TRUE	FALSE	TRUE	TRUE	FALSE	724	10.2813	164.167	0	6	0	NaN	1	0.166	0.574	0.193	1	0.25581	0.875	1	1	0	4.061	1	3
IS_133	-252 -493 -1245 -1283 -1622 -1762 -2189 -2418	60	7	0.09	0.516	0.37	TRUE	156	TRUE	FALSE	TRUE	TRUE	FALSE	724	10.2813	141	0	6	0	NaN	0.83333	0.99	0.054	0.15	1	0.20349	0.875	1	0.804	0	3.948	1	4
IS_100	-252 -493 -1283 -1622 -1758 -2171 -2398 -2418	44	7	0.089	0.516	0.37	TRUE	153	TRUE	FALSE	TRUE	TRUE	FALSE	725	10.2813	140.143	0	6	0	NaN	0.83333	0.956	0.052	0.15	1	0.22093	0.8125	1	0.797	0	3.917	1	5
IS_161	-252 -493 -1095 -1423 -1622 -1758 -2189 -2418	85	7	0.09	0.516	0.37	TRUE	157	TRUE	FALSE	TRUE	TRUE	FALSE	724	10.2813	132	0	6	0	NaN	0.83333	0.99	0.054	0.15	1	0.19767	0.875	1	0.728	0	3.907	1	6
IS_099	-252 -493 -1283 -1622 -1758 -2171 -2418 -2442	43	7	0.089	0.516	0.37	TRUE	155	TRUE	FALSE	TRUE	TRUE	FALSE	725	10.2813	138.143	0	6	0	NaN	0.83333	0.956	0.052	0.15	1	0.2093	0.8125	1	0.78	0	3.902	1	7
IS_102	-252 -493 -1283 -1622 -1758 -2171 -2312 -2418	46	7	0.088	0.515	0.37	TRUE	152	TRUE	FALSE	TRUE	TRUE	FALSE	725	10.2813	139.571	0	6	0	NaN	0.83333	0.925	0.05	0.15	1	0.22674	0.8125	1	0.792	0	3.884	1	8
IS_098	-252 -493 -1283 -1622 -1758 -2171 -2418 -2443	42	7	0.087	0.514	0.37	TRUE	152	TRUE	FALSE	TRUE	TRUE	FALSE	725	10.2813	140.143	0	6	0	NaN	0.83333	0.894	0.048	0.15	1	0.22674	0.8125	1	0.797	0	3.853	1	9
IS_030	-252 -627 -630 -1095 -1368 -1622 -1758 -2418	23	7	0.056	0.657	0.519	TRUE	143	TRUE	FALSE	FALSE	TRUE	TRUE	724	10.2101	121.571	0	6	0	NaN	0.83333	0	0.578	0.575	1	0.27907	0.875	0.955	0.64	0	3.84	1	10
IS_103	-252 -493 -1283 -1622 -1758 -2171 -2240 -2418	47	7	0.09	0.516	0.326	TRUE	158	TRUE	FALSE	TRUE	TRUE	FALSE	725	10.2813	139.857	0	6	0	NaN	0.83333	0.989	0.055	0.022	1	0.19186	0.8125	1	0.794	0	3.808	1	11
IS_066	-252 -512 -627 -630 -735 -1245 -1622 -2418	32	7	0.063	0.632	0.482	TRUE	140	TRUE	FALSE	FALSE	TRUE	TRUE	725	10.2101	113	0	5	0	NaN	0.83333	0.187	0.484	0.469	1	0.29651	0.8125	0.955	0.567	0	3.799	1	12
IS_101	-252 -493 -1283 -1622 -1758 -2171 -2377 -2418	45	7	0.09	0.516	0.335	TRUE	169	TRUE	FALSE	TRUE	TRUE	FALSE	725	10.2813	136.429	0	5	0	NaN	0.83333	0.989	0.055	0.047	1	0.12791	0.8125	1	0.765	0	3.787	1	13
IS_019	-252 -627 -630 -1228 -1229 -1622 -2240 -2418	13	7	0.062	0.634	0.482	TRUE	140	TRUE	FALSE	FALSE	TRUE	TRUE	724	10.2101	111.714	0	6	0	NaN	0.83333	0.174	0.49	0.469	1	0.29651	0.875	0.955	0.556	0	3.787	1	14
IS_018	-252 -627 -630 -1245 -1283 -1622 -1762 -2418	9	7	0.062	0.656	0.428	TRUE	146	TRUE	FALSE	TRUE	TRUE	FALSE	724	10.2813	128.857	0	6	0	NaN	0.83333	0.166	0.574	0.313	1	0.26163	0.875	1	0.701	0	3.785	1	15
IS_239	-252 -493 -627 -1228 -1229 -1283 -1622 -1762 -2418	103	8	0.061	0.659	0.519	TRUE	142	TRUE	FALSE	FALSE	TRUE	FALSE	723	10.2101	129.125	0	8	0	NaN	0.66667	0.152	0.585	0.575	1	0.28488	0.9375	0.955	0.704	0	3.784	1	16
IS_242	-252 -493 -627 -735 -1095 -1245 -1622 -1762 -2418	105	8	0.062	0.656	0.519	TRUE	142	TRUE	FALSE	FALSE	TRUE	TRUE	724	10.2101	127	0	7	0	NaN	0.66667	0.166	0.574	0.575	1	0.28488	0.875	0.955	0.686	0	3.778	1	17
IS_240	-252 -493 -627 -1095 -1228 -1229 -1622 -1762 -2418	104	8	0.061	0.659	0.519	TRUE	143	TRUE	FALSE	FALSE	TRUE	TRUE	723	10.2101	125.875	0	8	0	NaN	0.66667	0.152	0.585	0.575	1	0.27907	0.9375	0.955	0.676	0	3.768	1	18
IS_029	-252 -627 -630 -1095 -1423 -1622 -1758 -2418	22	7	0.062	0.656	0.428	TRUE	146	TRUE	FALSE	TRUE	TRUE	FALSE	724	10.2813	119.857	0	6	0	NaN	0.83333	0.166	0.574	0.313	1	0.26163	0.875	1	0.625	0	3.747	1	19
IS_237	-252 -493 -627 -1245 -1283 -1622 -1762 -2418	101	7	0.062	0.656	0.386	TRUE	147	TRUE	FALSE	TRUE	TRUE	FALSE	724	10.2813	148	0	7	0	NaN	0.83333	0.166	0.574	0.193	1	0.25581	0.875	1	0.863	0	3.743	1	20
IS_211	-252 -493 -746 -1283 -1622 -1758 -2398 -2418	39	7	0.062	0.65	0.403	TRUE	147	TRUE	FALSE	TRUE	TRUE	FALSE	724	10.2813	139.286	0	6	0	NaN	0.83333	0.159	0.552	0.244	1	0.25581	0.875	1	0.79	0	3.727	1	21
IS_113	-252 -493 -1283 -1383 -1622 -1758 -2398 -2418	57	7	0.062	0.65	0.403	TRUE	147	TRUE	FALSE	TRUE	TRUE	FALSE	725	10.2813	138.143	0	6	0	NaN	0.83333	0.159	0.552	0.244	1	0.25581	0.8125	1	0.78	0	3.723	1	22
IS_038	-252 -627 -630 -1095 -1228 -1229 -1622 -1758 -2418	31	8	0.061	0.658	0.519	TRUE	143	TRUE	FALSE	FALSE	TRUE	TRUE	723	10.2101	114.375	0	7	0	NaN	0.66667	0.154	0.58	0.575	1	0.27907	0.9375	0.955	0.579	0	3.715	1	23
IS_022	-252 -627 -630 -1228 -1229 -1283 -1622 -1762 -2418	14	8	0.061	0.659	0.519	TRUE	142	TRUE	FALSE	FALSE	TRUE	FALSE	723	10.2101	112.375	0	7	0	NaN	0.66667	0.152	0.585	0.575	1	0.28488	0.9375	0.955	0.562	0	3.714	1	24
IS_210	-252 -493 -746 -1283 -1622 -1758 -2418 -2442	38	7	0.062	0.65	0.403	TRUE	149	TRUE	FALSE	TRUE	TRUE	FALSE	724	10.2813	137.286	0	6	0	NaN	0.83333	0.159	0.552	0.244	1	0.24419	0.875	1	0.773	0	3.713	1	25
IS_212	-252 -493 -746 -1283 -1622 -1758 -2312 -2418	40	7	0.061	0.651	0.403	TRUE	145	TRUE	FALSE	TRUE	TRUE	FALSE	724	10.2813	138.714	0	6	0	NaN	0.83333	0.129	0.556	0.244	1	0.26744	0.875	1	0.785	0	3.705	1	26
IS_114	-252 -493 -1283 -1383 -1622 -1758 -2312 -2418	58	7	0.061	0.651	0.403	TRUE	145	TRUE	FALSE	TRUE	TRUE	FALSE	725	10.2813	137.571	0	6	0	NaN	0.83333	0.129	0.556	0.244	1	0.26744	0.8125	1	0.775	0	3.7	1	27
IS_024	-252 -627 -630 -1095 -1622 -1758 -2418 -2442	17	7	0.062	0.656	0.413	TRUE	147	TRUE	FALSE	TRUE	TRUE	FALSE	724	10.2813	121	0	6	0	NaN	0.83333	0.158	0.573	0.272	1	0.25581	0.875	1	0.635	0	3.698	1	28
IS_025	-252 -627 -630 -1095 -1622 -1758 -2312 -2418	18	7	0.061	0.655	0.413	TRUE	147	TRUE	FALSE	TRUE	TRUE	FALSE	724	10.2813	122.429	0	6	0	NaN	0.83333	0.15	0.571	0.272	1	0.25581	0.875	1	0.647	0	3.695	1	29
IS_037	-252 -627 -630 -1095 -1228 -1229 -1622 -1762 -2418	30	8	0.061	0.659	0.519	TRUE	144	TRUE	FALSE	FALSE	TRUE	TRUE	723	10.2101	109.125	0	7	0	NaN	0.66667	0.152	0.585	0.575	1	0.27326	0.9375	0.955	0.535	0	3.694	1	30
IS_023	-252 -627 -630 -1095 -1622 -1758 -2418 -2443	16	7	0.061	0.655	0.413	TRUE	147	TRUE	FALSE	TRUE	TRUE	FALSE	724	10.2813	123	0	6	0	NaN	0.83333	0.143	0.57	0.272	1	0.25581	0.875	1	0.652	0	3.689	1	31
IS_209	-252 -493 -746 -1283 -1622 -1758 -2418 -2443	37	7	0.06	0.652	0.403	TRUE	145	TRUE	FALSE	TRUE	TRUE	FALSE	724	10.2813	139.286	0	6	0	NaN	0.83333	0.1	0.559	0.244	1	0.26744	0.875	1	0.79	0	3.682	1	32
IS_112	-252 -493 -1283 -1383 -1622 -1758 -2418 -2443	56	7	0.06	0.652	0.403	TRUE	145	TRUE	FALSE	TRUE	TRUE	FALSE	725	10.2813	138.143	0	6	0	NaN	0.83333	0.1	0.559	0.244	1	0.26744	0.8125	1	0.78	0	3.677	1	33
IS_017	-252 -627 -630 -1245 -1368 -1622 -2240 -2418	12	7	0.057	0.635	0.482	TRUE	140	TRUE	FALSE	FALSE	TRUE	TRUE	725	10.2101	115.857	0	6	0	NaN	0.83333	0.017	0.496	0.469	1	0.29651	0.8125	0.955	0.591	0	3.654	1	34
IS_036	-252 -627 -630 -1095 -1228 -1622 -1758 -1861 -2418	29	8	0.062	0.656	0.484	TRUE	143	TRUE	FALSE	FALSE	TRUE	TRUE	724	10.2813	110.25	0	6	0	NaN	0.66667	0.155	0.574	0.476	1	0.27907	0.875	1	0.544	0	3.617	1	35
IS_136	-252 -493 -1245 -1283 -1622 -1762 -2171 -2398 -2418	63	8	0.089	0.516	0.37	TRUE	154	TRUE	FALSE	TRUE	TRUE	FALSE	725	10.2813	129	0	7	0	NaN	0.66667	0.956	0.052	0.15	1	0.21512	0.8125	1	0.703	0	3.617	1	36
IS_163	-252 -493 -1095 -1245 -1423 -1622 -1762 -2189 -2418	87	8	0.09	0.516	0.37	TRUE	158	TRUE	FALSE	TRUE	TRUE	FALSE	724	10.2813	121.875	0	7	0	NaN	0.66667	0.99	0.054	0.15	1	0.19186	0.875	1	0.642	0	3.611	1	37
IS_135	-252 -493 -1245 -1283 -1622 -1762 -2171 -2418 -2442	62	8	0.089	0.516	0.37	TRUE	156	TRUE	FALSE	TRUE	TRUE	FALSE	725	10.2813	127.25	0	7	0	NaN	0.66667	0.956	0.052	0.15	1	0.20349	0.8125	1	0.688	0	3.603	1	38
IS_027	-252 -627 -630 -1095 -1622 -1758 -1860 -1861 -2418	20	8	0.062	0.656	0.484	TRUE	142	TRUE	FALSE	FALSE	TRUE	TRUE	724	10.2813	105.125	0	6	0	NaN	0.66667	0.155	0.574	0.476	1	0.28488	0.875	1	0.501	0	3.599	1	39
IS_153	-252 -493 -1228 -1229 -1283 -1622 -1762 -2189 -2418	79	8	0.09	0.519	0.37	TRUE	157	TRUE	FALSE	TRUE	TRUE	FALSE	723	10.2101	123	0	7	0	NaN	0.66667	0.977	0.065	0.15	1	0.19767	0.9375	0.955	0.652	0	3.595	1	40
IS_138	-252 -493 -1245 -1283 -1622 -1762 -2171 -2312 -2418	65	8	0.088	0.515	0.37	TRUE	153	TRUE	FALSE	TRUE	TRUE	FALSE	725	10.2813	128.5	0	7	0	NaN	0.66667	0.925	0.05	0.15	1	0.22093	0.8125	1	0.698	0	3.584	1	41
IS_159	-252 -493 -1095 -1488 -1622 -1758 -2189 -2418 -2442	83	8	0.09	0.513	0.37	TRUE	167	TRUE	FALSE	TRUE	TRUE	FALSE	724	10.2813	119	0	6	0	NaN	0.66667	0.994	0.042	0.15	1	0.13953	0.875	1	0.618	0	3.564	1	42
IS_266	-252 -493 -512 -746 -1228 -1229 -1622 -2189 -2418	77	8	0.063	0.633	0.482	TRUE	139	TRUE	FALSE	FALSE	TRUE	TRUE	723	10.2101	112.625	0	6	0	NaN	0.66667	0.193	0.489	0.469	1	0.30233	0.9375	0.955	0.564	0	3.561	1	43
IS_134	-252 -493 -1245 -1283 -1622 -1762 -2171 -2418 -2443	61	8	0.087	0.514	0.37	TRUE	153	TRUE	FALSE	TRUE	TRUE	FALSE	725	10.2813	129	0	7	0	NaN	0.66667	0.894	0.048	0.15	1	0.22093	0.8125	1	0.703	0	3.553	1	44
IS_160	-252 -493 -1095 -1488 -1622 -1758 -2189 -2312 -2418	84	8	0.09	0.51	0.37	TRUE	175	TRUE	FALSE	TRUE	TRUE	FALSE	724	10.2813	120.25	0	6	0	NaN	0.66667	0.997	0.031	0.15	1	0.093023	0.875	1	0.629	0	3.538	1	45
IS_158	-252 -493 -1095 -1488 -1622 -1758 -2189 -2418 -2443	82	8	0.091	0.507	0.37	TRUE	188	TRUE	FALSE	TRUE	TRUE	FALSE	724	10.2813	120.75	0	6	0	NaN	0.66667	1	0.02	0.15	1	0.017442	0.875	1	0.633	0	3.495	1	46
IS_137	-252 -493 -1245 -1283 -1622 -1762 -2171 -2377 -2418	64	8	0.09	0.516	0.335	TRUE	170	TRUE	FALSE	TRUE	TRUE	FALSE	725	10.2813	125.75	0	6	0	NaN	0.66667	0.989	0.055	0.047	1	0.12209	0.8125	1	0.675	0	3.489	1	47
IS_035	-252 -627 -630 -1095 -1245 -1423 -1622 -1762 -2418	28	8	0.062	0.656	0.428	TRUE	146	TRUE	FALSE	TRUE	TRUE	FALSE	724	10.2813	111.25	0	7	0	NaN	0.66667	0.166	0.574	0.313	1	0.26163	0.875	1	0.553	0	3.461	1	48
IS_221	-252 -493 -746 -1095 -1228 -1229 -1622 -1762 -2189 -2418	88	9	0.062	0.652	0.519	TRUE	143	TRUE	FALSE	FALSE	TRUE	TRUE	722	10.2101	110.222	0	7	0	NaN	0.5	0.176	0.559	0.575	1	0.27907	1	0.955	0.544	0	3.449	1	49
IS_220	-252 -493 -746 -1228 -1229 -1283 -1622 -1762 -2398 -2418	78	9	0.061	0.653	0.519	TRUE	140	TRUE	FALSE	FALSE	TRUE	FALSE	723	10.2101	113.667	0	8	0	NaN	0.5	0.145	0.563	0.575	1	0.29651	0.9375	0.955	0.573	0	3.445	1	50
IS_230	-252 -493 -735 -817 -1133 -1245 -1383 -1622 -2240	97	8	0.067	0.629	0.448	TRUE	150	TRUE	FALSE	FALSE	TRUE	TRUE	725	10.2101	87.125	0	4	0	NaN	0.66667	0.325	0.474	0.374	1	0.23837	0.8125	0.955	0.348	0	3.443	1	51
IS_155	-252 -493 -1228 -1229 -1283 -1383 -1622 -1762 -2398 -2418	81	9	0.061	0.653	0.519	TRUE	140	TRUE	FALSE	FALSE	TRUE	FALSE	724	10.2101	112.778	0	8	0	NaN	0.5	0.145	0.563	0.575	1	0.29651	0.875	0.955	0.565	0	3.442	1	52
IS_204	-252 -493 -817 -1133 -1228 -1229 -1383 -1622 -2240	96	8	0.067	0.631	0.448	TRUE	150	TRUE	FALSE	FALSE	TRUE	TRUE	724	10.2101	86	0	5	0	NaN	0.66667	0.319	0.481	0.374	1	0.23837	0.875	0.955	0.339	0	3.439	1	53
IS_231	-252 -493 -627 -1622 -1758 -2240 -2418 -2442	98	7	0.062	0.632	0.326	TRUE	154	TRUE	FALSE	TRUE	TRUE	FALSE	725	10.2813	139.714	0	7	0	NaN	0.83333	0.179	0.483	0.022	1	0.21512	0.8125	1	0.793	0	3.438	1	54
IS_217	-252 -493 -746 -1245 -1283 -1622 -1762 -2398 -2418	59	8	0.062	0.65	0.403	TRUE	147	TRUE	FALSE	TRUE	TRUE	FALSE	724	10.2813	128.25	0	7	0	NaN	0.66667	0.159	0.552	0.244	1	0.25581	0.875	1	0.696	0	3.431	1	55
IS_143	-252 -493 -1245 -1283 -1383 -1622 -1762 -2398 -2418	71	8	0.062	0.65	0.403	TRUE	147	TRUE	FALSE	TRUE	TRUE	FALSE	725	10.2813	127.25	0	7	0	NaN	0.66667	0.159	0.552	0.244	1	0.25581	0.8125	1	0.688	0	3.426	1	56
IS_032	-252 -627 -630 -1095 -1245 -1622 -1762 -2418 -2442	25	8	0.062	0.656	0.413	TRUE	147	TRUE	FALSE	TRUE	TRUE	FALSE	724	10.2813	112.25	0	7	0	NaN	0.66667	0.158	0.573	0.272	1	0.25581	0.875	1	0.561	0	3.411	1	57
IS_033	-252 -627 -630 -1095 -1245 -1622 -1762 -2312 -2418	26	8	0.061	0.655	0.413	TRUE	147	TRUE	FALSE	TRUE	TRUE	FALSE	724	10.2813	113.5	0	7	0	NaN	0.66667	0.15	0.572	0.272	1	0.25581	0.875	1	0.572	0	3.407	1	58
IS_144	-252 -493 -1245 -1283 -1383 -1622 -1762 -2312 -2418	72	8	0.061	0.651	0.403	TRUE	145	TRUE	FALSE	TRUE	TRUE	FALSE	725	10.2813	126.75	0	7	0	NaN	0.66667	0.129	0.556	0.244	1	0.26744	0.8125	1	0.684	0	3.404	1	59
IS_031	-252 -627 -630 -1095 -1245 -1622 -1762 -2418 -2443	24	8	0.061	0.655	0.413	TRUE	147	TRUE	FALSE	TRUE	TRUE	FALSE	724	10.2813	114	0	7	0	NaN	0.66667	0.143	0.57	0.272	1	0.25581	0.875	1	0.576	0	3.401	1	60
IS_026	-252 -627 -630 -1095 -1622 -1758 -2066 -2398 -2418	19	8	0.062	0.656	0.413	TRUE	147	TRUE	FALSE	TRUE	TRUE	FALSE	724	10.2813	108.125	0	6	0	NaN	0.66667	0.158	0.573	0.272	1	0.25581	0.875	1	0.526	0	3.394	1	61
IS_012	-252 -627 -630 -1423 -1622 -1758 -2240 -2418	8	7	0.063	0.632	0.326	TRUE	155	TRUE	FALSE	TRUE	TRUE	FALSE	725	10.2813	119.429	0	6	0	NaN	0.83333	0.187	0.484	0.022	1	0.2093	0.8125	1	0.622	0	3.359	1	62
IS_008	-252 -627 -630 -1622 -1758 -2240 -2312 -2418	4	7	0.062	0.631	0.326	TRUE	155	TRUE	FALSE	TRUE	TRUE	FALSE	725	10.2813	122	0	6	0	NaN	0.83333	0.171	0.482	0.022	1	0.2093	0.8125	1	0.643	0	3.352	1	63
IS_228	-252 -493 -746 -817 -1133 -1622 -1860 -1861 -2240	91	8	0.067	0.631	0.418	TRUE	153	TRUE	FALSE	FALSE	TRUE	TRUE	724	10.2813	77.75	0	4	0	NaN	0.66667	0.319	0.481	0.286	1	0.22093	0.875	1	0.269	0	3.33	1	64
IS_110	-252 -493 -1283 -1622 -1758 -1933 -1937 -1959 -2171 -2418	54	9	0.09	0.516	0.37	TRUE	155	TRUE	FALSE	TRUE	TRUE	FALSE	725	10.2813	105.667	0	6	0	NaN	0.5	0.989	0.055	0.15	1	0.2093	0.8125	1	0.505	0	3.301	1	65
IS_233	-252 -493 -627 -1500 -1622 -1758 -2198 -2418 -2571	100	8	0.066	0.513	0.5	TRUE	150	TRUE	FALSE	FALSE	TRUE	FALSE	725	10.2813	121.5	0	7	0	NaN	0.66667	0.291	0.041	0.522	1	0.23837	0.8125	1	0.639	0	3.292	1	66
IS_202	-252 -493 -817 -1133 -1245 -1368 -1383 -1622 -2240	95	8	0.061	0.633	0.448	TRUE	145	TRUE	FALSE	FALSE	TRUE	TRUE	725	10.2101	89.625	0	5	0	NaN	0.66667	0.129	0.488	0.374	1	0.26744	0.8125	0.955	0.37	0	3.287	1	67
IS_028	-252 -627 -630 -1095 -1500 -1502 -1622 -1758 -2418	21	8	0.062	0.656	0.376	TRUE	149	TRUE	FALSE	FALSE	TRUE	FALSE	724	10.2813	106.125	0	6	0	NaN	0.66667	0.166	0.574	0.165	1	0.24419	0.875	1	0.509	0	3.282	1	68
IS_236	-252 -493 -627 -1245 -1500 -1622 -2198 -2418 -2571	102	8	0.066	0.513	0.5	TRUE	150	TRUE	FALSE	FALSE	TRUE	FALSE	725	10.2813	116.875	0	7	0	NaN	0.66667	0.291	0.041	0.522	1	0.23837	0.8125	1	0.6	0	3.272	1	69
IS_139	-252 -493 -1245 -1283 -1622 -1762 -2171 -2187 -2188 -2418	66	9	0.087	0.516	0.37	TRUE	151	TRUE	FALSE	TRUE	TRUE	FALSE	725	10.2813	111.333	0	8	0	NaN	0.5	0.89	0.052	0.15	1	0.23256	0.8125	1	0.553	0	3.235	1	70
IS_010	-252 -627 -630 -1500 -1622 -1758 -2198 -2418 -2571	6	8	0.066	0.513	0.5	TRUE	151	TRUE	FALSE	FALSE	TRUE	FALSE	725	10.2813	104.75	0	6	0	NaN	0.66667	0.291	0.041	0.522	1	0.23256	0.8125	1	0.498	0	3.218	1	71
IS_162	-252 -493 -1095 -1245 -1488 -1622 -1762 -2189 -2418 -2443	86	9	0.091	0.507	0.37	TRUE	189	TRUE	FALSE	TRUE	TRUE	FALSE	724	10.2813	113	0	7	0	NaN	0.5	1	0.02	0.15	1	0.011628	0.875	1	0.567	0	3.209	1	72
IS_011	-252 -627 -630 -1500 -1502 -1622 -1758 -2198 -2418	7	8	0.066	0.513	0.5	TRUE	152	TRUE	FALSE	FALSE	TRUE	FALSE	725	10.2813	103.25	0	6	0	NaN	0.66667	0.291	0.041	0.522	1	0.22674	0.8125	1	0.485	0	3.209	1	73
IS_264	-252 -493 -512 -746 -1245 -1368 -1622 -2398 -2418	74	8	0.057	0.635	0.408	TRUE	139	TRUE	FALSE	FALSE	TRUE	TRUE	725	10.2101	116.875	0	7	0	NaN	0.66667	0.026	0.494	0.256	1	0.30233	0.8125	0.955	0.6	0	3.204	1	74
IS_015	-252 -627 -630 -1245 -1500 -1622 -2198 -2418 -2571	10	8	0.066	0.513	0.5	TRUE	151	TRUE	FALSE	FALSE	TRUE	FALSE	725	10.2813	100.125	0	6	0	NaN	0.66667	0.291	0.041	0.522	1	0.23256	0.8125	1	0.458	0	3.199	1	75
IS_216	-252 -493 -746 -1245 -1368 -1622 -2240 -2312 -2418	75	8	0.057	0.634	0.407	TRUE	139	TRUE	FALSE	FALSE	TRUE	TRUE	725	10.2101	116.375	0	7	0	NaN	0.66667	0.019	0.493	0.256	1	0.30233	0.8125	0.955	0.596	0	3.195	1	76
IS_006	-608 -630 -1102 -1283 -1488 -1762 -1790 -1848 -2171 -2376 -2377 -2418	3	12	0.088	0.771	0.667	FALSE	102	TRUE	TRUE	TRUE	FALSE	FALSE	737	8.6834	45.917	0	7	0	NaN	0	0.935	1	1	0	0.51744	0.0625	0	0	0	3.193	1	77
IS_016	-252 -627 -630 -1245 -1500 -1502 -1622 -2198 -2418	11	8	0.066	0.513	0.5	TRUE	152	TRUE	FALSE	FALSE	TRUE	FALSE	725	10.2813	98.625	0	6	0	NaN	0.66667	0.291	0.041	0.522	1	0.22674	0.8125	1	0.446	0	3.189	1	78
IS_246	-252 -493 -564 -574 -1095 -1622 -1758 -2189 -2312 -2418	107	9	0.09	0.51	0.353	TRUE	175	TRUE	FALSE	TRUE	TRUE	FALSE	724	10.2813	105.556	0	7	0	NaN	0.5	0.997	0.031	0.099	1	0.093023	0.875	1	0.504	0	3.175	1	79
IS_003	-627 -630 -914 -915 -916 -1145 -1283 -1622 -1758 -2418	1	10	0.077	0.662	0.428	FALSE	19	TRUE	FALSE	TRUE	TRUE	FALSE	736	10.2813	86.3	0	7	0	NaN	0.33333	0.595	0.595	0.313	0	1	0.125	1	0.342	0	3.175	1	80
IS_196	-252 -493 -929 -1283 -1439 -1460 -1622 -1758 -2418 -2443	89	9	0.087	0.514	0.359	TRUE	152	TRUE	FALSE	TRUE	TRUE	FALSE	725	10.2813	105.444	0	7	0	NaN	0.5	0.895	0.047	0.117	1	0.22674	0.8125	1	0.503	0	3.175	1	81
IS_061	-252 -627 -629 -630 -817 -1133 -1245 -1368 -1622 -2240	36	9	0.061	0.633	0.49	TRUE	144	TRUE	FALSE	FALSE	TRUE	TRUE	724	10.2101	71.667	0	5	0	NaN	0.5	0.129	0.488	0.493	1	0.27326	0.875	0.955	0.218	0	3.084	1	82
IS_270	-252 -493 -512 -746 -817 -1133 -1368 -1622 -1758	92	8	0.061	0.633	0.374	TRUE	151	TRUE	FALSE	FALSE	TRUE	TRUE	724	10.2101	95.25	0	5	0	NaN	0.66667	0.129	0.488	0.159	1	0.23256	0.875	0.955	0.417	0	3.079	1	83
IS_059	-252 -627 -629 -630 -817 -1245 -1368 -1533 -1622 -2240	34	9	0.061	0.633	0.49	TRUE	145	TRUE	FALSE	FALSE	TRUE	TRUE	725	10.2101	69.444	0	5	0	NaN	0.5	0.129	0.488	0.493	1	0.26744	0.8125	0.955	0.199	0	3.072	1	84
IS_108	-252 -493 -1283 -1622 -1758 -2077 -2171 -2418	52	7	0.062	0.511	0.347	TRUE	147	TRUE	FALSE	TRUE	TRUE	FALSE	725	10.2813	137.571	0	6	0	NaN	0.83333	0.178	0.036	0.081	1	0.25581	0.8125	1	0.775	0	3.061	1	85
IS_154	-252 -493 -1228 -1229 -1283 -1622 -1762 -2171 -2377 -2418	80	9	0.09	0.519	0.335	TRUE	171	TRUE	FALSE	TRUE	TRUE	FALSE	724	9.8819	111.444	0	7	0	NaN	0.5	0.976	0.066	0.047	1	0.11628	0.875	0.75	0.554	0	3.05	1	86
IS_034	-252 -627 -630 -1095 -1245 -1500 -1622 -1762 -2418 -2571	27	9	0.062	0.656	0.376	TRUE	148	TRUE	FALSE	FALSE	TRUE	FALSE	724	10.2813	101.333	0	7	0	NaN	0.5	0.166	0.574	0.165	1	0.25	0.875	1	0.469	0	3.015	1	87
IS_109	-252 -493 -1283 -1622 -1758 -2064 -2066 -2171 -2418	53	8	0.074	0.513	0.318	TRUE	151	TRUE	FALSE	TRUE	TRUE	FALSE	725	10.2813	119.125	0	6	0	NaN	0.66667	0.524	0.044	0	1	0.23256	0.8125	1	0.619	0	2.994	1	88
IS_106	-252 -493 -1283 -1622 -1758 -2077 -2398 -2418	50	7	0.062	0.511	0.328	TRUE	148	TRUE	FALSE	TRUE	TRUE	FALSE	725	10.2813	137	0	7	0	NaN	0.83333	0.159	0.034	0.027	1	0.25	0.8125	1	0.77	0	2.98	1	89
IS_105	-252 -493 -1283 -1622 -1758 -2077 -2418 -2442	49	7	0.062	0.511	0.328	TRUE	150	TRUE	FALSE	TRUE	TRUE	FALSE	725	10.2813	135	0	7	0	NaN	0.83333	0.159	0.034	0.027	1	0.23837	0.8125	1	0.753	0	2.966	1	90
IS_107	-252 -493 -1283 -1622 -1758 -2077 -2312 -2418	51	7	0.061	0.51	0.328	TRUE	146	TRUE	FALSE	TRUE	TRUE	FALSE	725	10.2813	136.429	0	7	0	NaN	0.83333	0.14	0.032	0.027	1	0.26163	0.8125	1	0.765	0	2.963	1	91
IS_104	-252 -493 -1283 -1622 -1758 -2077 -2418 -2443	48	7	0.06	0.51	0.328	TRUE	146	TRUE	FALSE	TRUE	TRUE	FALSE	725	10.2813	137	0	7	0	NaN	0.83333	0.122	0.031	0.027	1	0.26163	0.8125	1	0.77	0	2.945	1	92
IS_021	-252 -627 -630 -1228 -1229 -1500 -1622 -2198 -2418 -2571	15	9	0.066	0.515	0.5	TRUE	151	TRUE	FALSE	FALSE	TRUE	FALSE	724	10.2101	88.667	0	7	0	NaN	0.5	0.277	0.049	0.522	1	0.23256	0.875	0.955	0.362	0	2.872	1	93
IS_060	-252 -627 -629 -630 -817 -1133 -1368 -1622 -1758 -2240	35	9	0.061	0.633	0.408	TRUE	149	TRUE	FALSE	FALSE	TRUE	TRUE	724	10.2101	75.778	0	5	0	NaN	0.5	0.129	0.488	0.256	1	0.24419	0.875	0.955	0.253	0	2.849	1	94
IS_058	-252 -627 -629 -630 -817 -1368 -1533 -1622 -1758 -2240	33	9	0.061	0.633	0.408	TRUE	150	TRUE	FALSE	FALSE	TRUE	TRUE	725	10.2101	73.556	0	5	0	NaN	0.5	0.129	0.488	0.256	1	0.23837	0.8125	0.955	0.234	0	2.837	1	95
IS_201	-252 -493 -817 -1133 -1245 -1383 -1500 -1622 -2240 -2571	94	9	0.067	0.629	0.326	TRUE	161	TRUE	FALSE	FALSE	TRUE	TRUE	725	10.2813	80.778	0	5	0	NaN	0.5	0.325	0.474	0.022	1	0.17442	0.8125	1	0.295	0	2.805	1	96
IS_214	-252 -493 -746 -1245 -1500 -1622 -2189 -2198 -2418 -2571	70	9	0.067	0.502	0.452	TRUE	156	TRUE	FALSE	FALSE	TRUE	FALSE	724	10.2813	102.222	0	6	0	NaN	0.5	0.32	0	0.385	1	0.20349	0.875	1	0.476	0	2.794	1	97
IS_129	-252 -493 -1245 -1383 -1500 -1622 -2189 -2198 -2418 -2571	73	9	0.067	0.502	0.452	TRUE	156	TRUE	FALSE	FALSE	TRUE	FALSE	725	10.2813	101.333	0	6	0	NaN	0.5	0.32	0	0.385	1	0.20349	0.8125	1	0.469	0	2.79	1	98
IS_111	-252 -493 -1283 -1439 -1622 -1758 -1884 -2187 -2248 -2309 -2418	55	10	0.087	0.516	0.326	TRUE	152	TRUE	FALSE	TRUE	TRUE	FALSE	725	10.2813	91.9	0	9	0	NaN	0.33333	0.891	0.052	0.022	1	0.22674	0.8125	1	0.389	0	2.772	1	99
IS_142	-252 -493 -1245 -1283 -1622 -1762 -2077 -2398 -2418	69	8	0.062	0.511	0.328	TRUE	148	TRUE	FALSE	TRUE	TRUE	FALSE	725	10.2813	126.25	0	8	0	NaN	0.66667	0.159	0.034	0.027	1	0.25	0.8125	1	0.679	0	2.684	1	100
IS_141	-252 -493 -1245 -1283 -1622 -1762 -2077 -2418 -2442	68	8	0.062	0.511	0.328	TRUE	150	TRUE	FALSE	TRUE	TRUE	FALSE	725	10.2813	124.5	0	8	0	NaN	0.66667	0.159	0.034	0.027	1	0.23837	0.8125	1	0.665	0	2.671	1	101
IS_140	-252 -493 -1245 -1283 -1622 -1762 -2077 -2418 -2443	67	8	0.06	0.51	0.328	TRUE	146	TRUE	FALSE	TRUE	TRUE	FALSE	725	10.2813	126.25	0	8	0	NaN	0.66667	0.122	0.031	0.027	1	0.26163	0.8125	1	0.679	0	2.65	1	102
IS_203	-252 -493 -817 -1133 -1245 -1283 -1383 -1552 -1622 -2240 -2388	93	10	0.067	0.629	0.326	TRUE	166	TRUE	FALSE	TRUE	TRUE	FALSE	724	10.2813	77	0	7	0	NaN	0.33333	0.325	0.474	0.022	1	0.14535	0.875	1	0.263	0	2.525	1	103
IS_245	-252 -493 -608 -746 -817 -1133 -1622 -1714 -1758 -2240 -2443	106	10	0.066	0.628	0.326	TRUE	170	TRUE	FALSE	TRUE	TRUE	FALSE	724	10.2813	78.4	0	7	0	NaN	0.33333	0.297	0.471	0.022	1	0.12209	0.875	1	0.275	0	2.489	1	104
IS_227	-252 -493 -746 -817 -1245 -1533 -1552 -1622 -2240 -2388 -2443	90	10	0.066	0.628	0.326	TRUE	169	TRUE	FALSE	TRUE	TRUE	FALSE	725	10.2813	73.1	0	7	0	NaN	0.33333	0.297	0.471	0.022	1	0.12791	0.8125	1	0.23	0	2.469	1	105
IS_002	-627 -630 -914 -915 -916 -1145 -1500 -1622 -1758 -2198 -2418 -2571	2	12	0.088	0.526	0.37	FALSE	145	TRUE	FALSE	FALSE	TRUE	FALSE	737	10.2813	70.833	0	8	0	NaN	0	0.925	0.092	0.15	0	0.26744	0.0625	1	0.211	0	1.905	1	106
IS_146	-252 -493 -1228 -1283 -1398 -1622 -1762 -1861 -1863 -2077 -2398 -2418	76	11	0.061	0.513	0.328	TRUE	148	TRUE	FALSE	TRUE	TRUE	FALSE	725	10.2101	88.909	0	8	0	NaN	0.16667	0.15	0.042	0.027	1	0.25	0.8125	0.955	0.364	0	1.753	1	107
IS_001	-627 -630 -914 -915 -916 -1145 -1622 -1758 -2079 -2418	1	10	0.077	0.662	0.428	FALSE	19	TRUE	FALSE	TRUE	TRUE	FALSE	737	10.2813	86.3	0	7	0	NaN	0.33333	0.595	0.595	0.313	0	1	0.0625	1	0.342	0	3.175	0	0	(excluded, because another representative from the same equivalence class is already ranked)
IS_004	-608 -630 -1102 -1488 -1762 -1790 -1848 -2079 -2171 -2376 -2377 -2418	3	12	0.088	0.771	0.667	FALSE	103	TRUE	TRUE	TRUE	FALSE	FALSE	738	8.6834	45.917	0	7	0	NaN	0	0.935	1	1	0	0.51163	0	0	0	0	3.19	0	0	(excluded, because another representative from the same equivalence class is already ranked)
IS_005	-608 -630 -1102 -1488 -1762 -1790 -1847 -2079 -2171 -2376 -2377 -2418	3	12	0.088	0.771	0.667	FALSE	103	TRUE	TRUE	TRUE	FALSE	FALSE	738	8.6834	45.917	0	7	0	NaN	0	0.935	1	1	0	0.51163	0	0	0	0	3.19	0	0	(excluded, because another representative from the same equivalence class is already ranked)
IS_007	-608 -630 -1102 -1283 -1488 -1762 -1790 -1847 -2171 -2376 -2377 -2418	3	12	0.088	0.771	0.667	FALSE	102	TRUE	TRUE	TRUE	FALSE	FALSE	737	8.6834	45.917	0	7	0	NaN	0	0.935	1	1	0	0.51744	0.0625	0	0	0	3.193	0	0	(excluded, because another representative from the same equivalence class is already ranked)
IS_009	-252 -627 -630 -1622 -1758 -2079 -2418	5	6	0.062	0.656	0.428	TRUE	146	TRUE	FALSE	TRUE	TRUE	FALSE	725	10.2813	141.833	0	5	0	NaN	1	0.166	0.574	0.313	1	0.26163	0.8125	1	0.811	0	4.09	0	0	(excluded, because another representative from the same equivalence class is already ranked)
IS_014	-252 -627 -630 -1245 -1622 -1762 -2079 -2418	9	7	0.062	0.656	0.428	TRUE	146	TRUE	FALSE	TRUE	TRUE	FALSE	725	10.2813	128.857	0	6	0	NaN	0.83333	0.166	0.574	0.313	1	0.26163	0.8125	1	0.701	0	3.785	0	0	(excluded, because another representative from the same equivalence class is already ranked)
IS_020	-252 -627 -630 -1228 -1229 -1622 -1762 -2079 -2418	14	8	0.061	0.659	0.519	TRUE	142	TRUE	FALSE	FALSE	TRUE	FALSE	724	10.2101	112.375	0	7	0	NaN	0.66667	0.152	0.585	0.575	1	0.28488	0.875	0.955	0.562	0	3.714	0	0	(excluded, because another representative from the same equivalence class is already ranked)
IS_039	-252 -627 -630 -1095 -1152 -1622 -1758 -2398 -2418	19	8	0.062	0.656	0.413	TRUE	147	TRUE	FALSE	TRUE	TRUE	FALSE	724	10.2813	108.125	0	6	0	NaN	0.66667	0.158	0.573	0.272	1	0.25581	0.875	1	0.526	0	3.394	0	0	(excluded, because another representative from the same equivalence class is already ranked)
IS_040	-252 -627 -630 -1094 -1622 -1758 -2418 -2443	16	7	0.061	0.655	0.413	TRUE	147	TRUE	FALSE	TRUE	TRUE	FALSE	725	10.2813	123	0	6	0	NaN	0.83333	0.143	0.57	0.272	1	0.25581	0.8125	1	0.652	0	3.689	0	0	(excluded, because another representative from the same equivalence class is already ranked)
IS_041	-252 -627 -630 -1094 -1622 -1758 -2418 -2442	17	7	0.062	0.656	0.413	TRUE	147	TRUE	FALSE	TRUE	TRUE	FALSE	725	10.2813	121	0	6	0	NaN	0.83333	0.158	0.573	0.272	1	0.25581	0.8125	1	0.635	0	3.698	0	0	(excluded, because another representative from the same equivalence class is already ranked)
IS_042	-252 -627 -630 -1094 -1622 -1758 -2312 -2418	18	7	0.061	0.655	0.413	TRUE	147	TRUE	FALSE	TRUE	TRUE	FALSE	725	10.2813	122.429	0	6	0	NaN	0.83333	0.15	0.571	0.272	1	0.25581	0.8125	1	0.647	0	3.695	0	0	(excluded, because another representative from the same equivalence class is already ranked)
IS_043	-252 -627 -630 -1094 -1622 -1758 -2066 -2398 -2418	19	8	0.062	0.656	0.413	TRUE	147	TRUE	FALSE	TRUE	TRUE	FALSE	725	10.2813	108.125	0	6	0	NaN	0.66667	0.158	0.573	0.272	1	0.25581	0.8125	1	0.526	0	3.394	0	0	(excluded, because another representative from the same equivalence class is already ranked)
IS_044	-252 -627 -630 -1094 -1622 -1758 -1860 -1861 -2418	20	8	0.062	0.656	0.484	TRUE	142	TRUE	FALSE	FALSE	TRUE	TRUE	725	10.2813	105.125	0	6	0	NaN	0.66667	0.155	0.574	0.476	1	0.28488	0.8125	1	0.501	0	3.599	0	0	(excluded, because another representative from the same equivalence class is already ranked)
IS_045	-252 -627 -630 -1094 -1500 -1502 -1622 -1758 -2418	21	8	0.062	0.656	0.376	TRUE	149	TRUE	FALSE	FALSE	TRUE	FALSE	725	10.2813	106.125	0	6	0	NaN	0.66667	0.166	0.574	0.165	1	0.24419	0.8125	1	0.509	0	3.282	0	0	(excluded, because another representative from the same equivalence class is already ranked)
IS_046	-252 -627 -630 -1094 -1423 -1622 -1758 -2418	22	7	0.062	0.656	0.428	TRUE	146	TRUE	FALSE	TRUE	TRUE	FALSE	725	10.2813	119.857	0	6	0	NaN	0.83333	0.166	0.574	0.313	1	0.26163	0.8125	1	0.625	0	3.747	0	0	(excluded, because another representative from the same equivalence class is already ranked)
IS_047	-252 -627 -630 -1094 -1368 -1622 -1758 -2418	23	7	0.056	0.657	0.519	TRUE	143	TRUE	FALSE	FALSE	TRUE	TRUE	725	10.2101	121.571	0	6	0	NaN	0.83333	0	0.578	0.575	1	0.27907	0.8125	0.955	0.64	0	3.84	0	0	(excluded, because another representative from the same equivalence class is already ranked)
IS_048	-252 -627 -630 -1094 -1245 -1622 -1762 -2418 -2443	24	8	0.061	0.655	0.413	TRUE	147	TRUE	FALSE	TRUE	TRUE	FALSE	725	10.2813	114	0	7	0	NaN	0.66667	0.143	0.57	0.272	1	0.25581	0.8125	1	0.576	0	3.401	0	0	(excluded, because another representative from the same equivalence class is already ranked)
IS_049	-252 -627 -630 -1094 -1245 -1622 -1762 -2418 -2442	25	8	0.062	0.656	0.413	TRUE	147	TRUE	FALSE	TRUE	TRUE	FALSE	725	10.2813	112.25	0	7	0	NaN	0.66667	0.158	0.573	0.272	1	0.25581	0.8125	1	0.561	0	3.411	0	0	(excluded, because another representative from the same equivalence class is already ranked)
IS_050	-252 -627 -630 -1094 -1245 -1622 -1762 -2312 -2418	26	8	0.061	0.655	0.413	TRUE	147	TRUE	FALSE	TRUE	TRUE	FALSE	725	10.2813	113.5	0	7	0	NaN	0.66667	0.15	0.572	0.272	1	0.25581	0.8125	1	0.572	0	3.407	0	0	(excluded, because another representative from the same equivalence class is already ranked)
IS_051	-252 -627 -630 -1094 -1245 -1500 -1622 -1762 -2418 -2571	27	9	0.062	0.656	0.376	TRUE	148	TRUE	FALSE	FALSE	TRUE	FALSE	725	10.2813	101.333	0	7	0	NaN	0.5	0.166	0.574	0.165	1	0.25	0.8125	1	0.469	0	3.015	0	0	(excluded, because another representative from the same equivalence class is already ranked)
IS_052	-252 -627 -630 -1094 -1245 -1423 -1622 -1762 -2418	28	8	0.062	0.656	0.428	TRUE	146	TRUE	FALSE	TRUE	TRUE	FALSE	725	10.2813	111.25	0	7	0	NaN	0.66667	0.166	0.574	0.313	1	0.26163	0.8125	1	0.553	0	3.461	0	0	(excluded, because another representative from the same equivalence class is already ranked)
IS_053	-252 -627 -630 -1094 -1228 -1622 -1758 -1861 -2418	29	8	0.062	0.656	0.484	TRUE	143	TRUE	FALSE	FALSE	TRUE	TRUE	725	10.2813	110.25	0	6	0	NaN	0.66667	0.155	0.574	0.476	1	0.27907	0.8125	1	0.544	0	3.617	0	0	(excluded, because another representative from the same equivalence class is already ranked)
IS_054	-252 -627 -630 -1094 -1228 -1229 -1622 -1762 -2418	30	8	0.061	0.659	0.519	TRUE	144	TRUE	FALSE	FALSE	TRUE	TRUE	724	10.2101	109.125	0	7	0	NaN	0.66667	0.152	0.585	0.575	1	0.27326	0.875	0.955	0.535	0	3.694	0	0	(excluded, because another representative from the same equivalence class is already ranked)
IS_055	-252 -627 -630 -1094 -1228 -1229 -1622 -1758 -2418	31	8	0.061	0.658	0.519	TRUE	143	TRUE	FALSE	FALSE	TRUE	TRUE	724	10.2101	114.375	0	7	0	NaN	0.66667	0.154	0.58	0.575	1	0.27907	0.875	0.955	0.579	0	3.715	0	0	(excluded, because another representative from the same equivalence class is already ranked)
IS_056	-252 -627 -630 -1094 -1152 -1622 -1758 -2398 -2418	19	8	0.062	0.656	0.413	TRUE	147	TRUE	FALSE	TRUE	TRUE	FALSE	725	10.2813	108.125	0	6	0	NaN	0.66667	0.158	0.573	0.272	1	0.25581	0.8125	1	0.526	0	3.394	0	0	(excluded, because another representative from the same equivalence class is already ranked)
IS_057	-252 -627 -630 -735 -1245 -1622 -2240 -2418	32	7	0.063	0.632	0.482	TRUE	140	TRUE	FALSE	FALSE	TRUE	TRUE	725	10.2101	113	0	5	0	NaN	0.83333	0.187	0.484	0.469	1	0.29651	0.8125	0.955	0.567	0	3.799	0	0	(excluded, because another representative from the same equivalence class is already ranked)
IS_062	-252 -512 -627 -630 -1622 -1758 -2312 -2418	4	7	0.062	0.631	0.326	TRUE	155	TRUE	FALSE	TRUE	TRUE	FALSE	725	10.2813	122	0	6	0	NaN	0.83333	0.171	0.482	0.022	1	0.2093	0.8125	1	0.643	0	3.352	0	0	(excluded, because another representative from the same equivalence class is already ranked)
IS_063	-252 -512 -627 -630 -1423 -1622 -1758 -2418	8	7	0.063	0.632	0.326	TRUE	155	TRUE	FALSE	TRUE	TRUE	FALSE	725	10.2813	119.429	0	6	0	NaN	0.83333	0.187	0.484	0.022	1	0.2093	0.8125	1	0.622	0	3.359	0	0	(excluded, because another representative from the same equivalence class is already ranked)
IS_064	-252 -512 -627 -630 -1245 -1368 -1622 -2418	12	7	0.057	0.635	0.482	TRUE	140	TRUE	FALSE	FALSE	TRUE	TRUE	725	10.2101	115.857	0	6	0	NaN	0.83333	0.017	0.496	0.469	1	0.29651	0.8125	0.955	0.591	0	3.654	0	0	(excluded, because another representative from the same equivalence class is already ranked)
IS_065	-252 -512 -627 -630 -1228 -1229 -1622 -2418	13	7	0.062	0.634	0.482	TRUE	140	TRUE	FALSE	FALSE	TRUE	TRUE	724	10.2101	111.714	0	6	0	NaN	0.83333	0.174	0.49	0.469	1	0.29651	0.875	0.955	0.556	0	3.787	0	0	(excluded, because another representative from the same equivalence class is already ranked)
IS_067	-252 -512 -627 -629 -630 -817 -1368 -1533 -1622 -1758	33	9	0.061	0.633	0.408	TRUE	150	TRUE	FALSE	FALSE	TRUE	TRUE	725	10.2101	73.556	0	5	0	NaN	0.5	0.129	0.488	0.256	1	0.23837	0.8125	0.955	0.234	0	2.837	0	0	(excluded, because another representative from the same equivalence class is already ranked)
IS_068	-252 -512 -627 -629 -630 -817 -1245 -1368 -1533 -1622	34	9	0.061	0.633	0.49	TRUE	145	TRUE	FALSE	FALSE	TRUE	TRUE	725	10.2101	69.444	0	5	0	NaN	0.5	0.129	0.488	0.493	1	0.26744	0.8125	0.955	0.199	0	3.072	0	0	(excluded, because another representative from the same equivalence class is already ranked)
IS_069	-252 -512 -627 -629 -630 -817 -1133 -1368 -1622 -1758	35	9	0.061	0.633	0.408	TRUE	149	TRUE	FALSE	FALSE	TRUE	TRUE	724	10.2101	75.778	0	5	0	NaN	0.5	0.129	0.488	0.256	1	0.24419	0.875	0.955	0.253	0	2.849	0	0	(excluded, because another representative from the same equivalence class is already ranked)
IS_070	-252 -512 -627 -629 -630 -817 -1133 -1245 -1368 -1622	36	9	0.061	0.633	0.49	TRUE	144	TRUE	FALSE	FALSE	TRUE	TRUE	724	10.2101	71.667	0	5	0	NaN	0.5	0.129	0.488	0.493	1	0.27326	0.875	0.955	0.218	0	3.084	0	0	(excluded, because another representative from the same equivalence class is already ranked)
IS_071	-252 -493 -1622 -1758 -2079 -2418 -2427 -2443	37	7	0.06	0.652	0.403	TRUE	145	TRUE	FALSE	TRUE	TRUE	FALSE	726	10.2813	139.286	0	6	0	NaN	0.83333	0.1	0.559	0.244	1	0.26744	0.75	1	0.79	0	3.682	0	0	(excluded, because another representative from the same equivalence class is already ranked)
IS_072	-252 -493 -1622 -1758 -2079 -2418 -2427 -2442	38	7	0.062	0.65	0.403	TRUE	149	TRUE	FALSE	TRUE	TRUE	FALSE	726	10.2813	137.286	0	6	0	NaN	0.83333	0.159	0.552	0.244	1	0.24419	0.75	1	0.773	0	3.713	0	0	(excluded, because another representative from the same equivalence class is already ranked)
IS_073	-252 -493 -1622 -1758 -2079 -2398 -2418 -2427	39	7	0.062	0.65	0.403	TRUE	147	TRUE	FALSE	TRUE	TRUE	FALSE	726	10.2813	139.286	0	6	0	NaN	0.83333	0.159	0.552	0.244	1	0.25581	0.75	1	0.79	0	3.727	0	0	(excluded, because another representative from the same equivalence class is already ranked)
IS_074	-252 -493 -1622 -1758 -2079 -2312 -2418 -2427	40	7	0.061	0.651	0.403	TRUE	145	TRUE	FALSE	TRUE	TRUE	FALSE	726	10.2813	138.714	0	6	0	NaN	0.83333	0.129	0.556	0.244	1	0.26744	0.75	1	0.785	0	3.705	0	0	(excluded, because another representative from the same equivalence class is already ranked)
IS_075	-252 -493 -1622 -1758 -2079 -2189 -2418	41	6	0.09	0.516	0.37	TRUE	156	TRUE	FALSE	TRUE	TRUE	FALSE	725	10.2813	156	0	5	0	NaN	1	0.99	0.054	0.15	1	0.20349	0.8125	1	0.931	0	4.261	0	0	(excluded, because another representative from the same equivalence class is already ranked)
IS_076	-252 -493 -1622 -1758 -2079 -2171 -2418 -2443	42	7	0.087	0.514	0.37	TRUE	153	TRUE	FALSE	TRUE	TRUE	FALSE	726	10.2813	140.143	0	6	0	NaN	0.83333	0.894	0.048	0.15	1	0.22093	0.75	1	0.797	0	3.85	0	0	(excluded, because another representative from the same equivalence class is already ranked)
IS_077	-252 -493 -1622 -1758 -2079 -2171 -2418 -2442	43	7	0.089	0.516	0.37	TRUE	156	TRUE	FALSE	TRUE	TRUE	FALSE	726	10.2813	138.143	0	6	0	NaN	0.83333	0.956	0.052	0.15	1	0.20349	0.75	1	0.78	0	3.899	0	0	(excluded, because another representative from the same equivalence class is already ranked)
IS_078	-252 -493 -1622 -1758 -2079 -2171 -2398 -2418	44	7	0.089	0.516	0.37	TRUE	154	TRUE	FALSE	TRUE	TRUE	FALSE	726	10.2813	140.143	0	6	0	NaN	0.83333	0.956	0.052	0.15	1	0.21512	0.75	1	0.797	0	3.914	0	0	(excluded, because another representative from the same equivalence class is already ranked)
IS_079	-252 -493 -1622 -1758 -2079 -2171 -2377 -2418	45	7	0.09	0.516	0.335	TRUE	170	TRUE	FALSE	TRUE	TRUE	FALSE	726	10.2813	136.429	0	5	0	NaN	0.83333	0.989	0.055	0.047	1	0.12209	0.75	1	0.765	0	3.785	0	0	(excluded, because another representative from the same equivalence class is already ranked)
IS_080	-252 -493 -1622 -1758 -2079 -2171 -2312 -2418	46	7	0.088	0.515	0.37	TRUE	153	TRUE	FALSE	TRUE	TRUE	FALSE	726	10.2813	139.571	0	6	0	NaN	0.83333	0.925	0.05	0.15	1	0.22093	0.75	1	0.792	0	3.881	0	0	(excluded, because another representative from the same equivalence class is already ranked)
IS_081	-252 -493 -1622 -1758 -2079 -2171 -2240 -2418	47	7	0.09	0.516	0.326	TRUE	159	TRUE	FALSE	TRUE	TRUE	FALSE	726	10.2813	139.857	0	6	0	NaN	0.83333	0.989	0.055	0.022	1	0.18605	0.75	1	0.794	0	3.805	0	0	(excluded, because another representative from the same equivalence class is already ranked)
IS_082	-252 -493 -1622 -1758 -2077 -2079 -2418 -2443	48	7	0.06	0.51	0.328	TRUE	147	TRUE	FALSE	TRUE	TRUE	FALSE	726	10.2813	137	0	7	0	NaN	0.83333	0.122	0.031	0.027	1	0.25581	0.75	1	0.77	0	2.942	0	0	(excluded, because another representative from the same equivalence class is already ranked)
IS_083	-252 -493 -1622 -1758 -2077 -2079 -2418 -2442	49	7	0.062	0.511	0.328	TRUE	151	TRUE	FALSE	TRUE	TRUE	FALSE	726	10.2813	135	0	7	0	NaN	0.83333	0.159	0.034	0.027	1	0.23256	0.75	1	0.753	0	2.963	0	0	(excluded, because another representative from the same equivalence class is already ranked)
IS_084	-252 -493 -1622 -1758 -2077 -2079 -2398 -2418	50	7	0.062	0.511	0.328	TRUE	149	TRUE	FALSE	TRUE	TRUE	FALSE	726	10.2813	137	0	7	0	NaN	0.83333	0.159	0.034	0.027	1	0.24419	0.75	1	0.77	0	2.977	0	0	(excluded, because another representative from the same equivalence class is already ranked)
IS_085	-252 -493 -1622 -1758 -2077 -2079 -2312 -2418	51	7	0.061	0.51	0.328	TRUE	147	TRUE	FALSE	TRUE	TRUE	FALSE	726	10.2813	136.429	0	7	0	NaN	0.83333	0.14	0.032	0.027	1	0.25581	0.75	1	0.765	0	2.96	0	0	(excluded, because another representative from the same equivalence class is already ranked)
IS_086	-252 -493 -1622 -1758 -2077 -2079 -2171 -2418	52	7	0.062	0.511	0.347	TRUE	148	TRUE	FALSE	TRUE	TRUE	FALSE	726	10.2813	137.571	0	6	0	NaN	0.83333	0.178	0.036	0.081	1	0.25	0.75	1	0.775	0	3.058	0	0	(excluded, because another representative from the same equivalence class is already ranked)
IS_087	-252 -493 -1622 -1758 -2064 -2066 -2079 -2171 -2418	53	8	0.074	0.513	0.318	TRUE	152	TRUE	FALSE	TRUE	TRUE	FALSE	726	10.2813	119.125	0	6	0	NaN	0.66667	0.524	0.044	0	1	0.22674	0.75	1	0.619	0	2.991	0	0	(excluded, because another representative from the same equivalence class is already ranked)
IS_088	-252 -493 -1622 -1758 -1933 -1937 -1959 -2079 -2171 -2418	54	9	0.09	0.516	0.37	TRUE	156	TRUE	FALSE	TRUE	TRUE	FALSE	726	10.2813	105.667	0	6	0	NaN	0.5	0.989	0.055	0.15	1	0.20349	0.75	1	0.505	0	3.298	0	0	(excluded, because another representative from the same equivalence class is already ranked)
IS_089	-252 -493 -1439 -1622 -1758 -1884 -2079 -2187 -2248 -2309 -2418	55	10	0.087	0.516	0.326	TRUE	153	TRUE	FALSE	TRUE	TRUE	FALSE	726	10.2813	91.9	0	9	0	NaN	0.33333	0.891	0.052	0.022	1	0.22093	0.75	1	0.389	0	2.77	0	0	(excluded, because another representative from the same equivalence class is already ranked)
IS_090	-252 -493 -1383 -1622 -1758 -2079 -2418 -2443	56	7	0.06	0.652	0.403	TRUE	145	TRUE	FALSE	TRUE	TRUE	FALSE	726	10.2813	138.143	0	6	0	NaN	0.83333	0.1	0.559	0.244	1	0.26744	0.75	1	0.78	0	3.677	0	0	(excluded, because another representative from the same equivalence class is already ranked)
IS_091	-252 -493 -1383 -1622 -1758 -2079 -2398 -2418	57	7	0.062	0.65	0.403	TRUE	147	TRUE	FALSE	TRUE	TRUE	FALSE	726	10.2813	138.143	0	6	0	NaN	0.83333	0.159	0.552	0.244	1	0.25581	0.75	1	0.78	0	3.723	0	0	(excluded, because another representative from the same equivalence class is already ranked)
IS_092	-252 -493 -1383 -1622 -1758 -2079 -2312 -2418	58	7	0.061	0.651	0.403	TRUE	145	TRUE	FALSE	TRUE	TRUE	FALSE	726	10.2813	137.571	0	6	0	NaN	0.83333	0.129	0.556	0.244	1	0.26744	0.75	1	0.775	0	3.7	0	0	(excluded, because another representative from the same equivalence class is already ranked)
IS_093	-252 -493 -1283 -1622 -1758 -2418 -2427 -2443	37	7	0.06	0.652	0.403	TRUE	145	TRUE	FALSE	TRUE	TRUE	FALSE	725	10.2813	139.286	0	6	0	NaN	0.83333	0.1	0.559	0.244	1	0.26744	0.8125	1	0.79	0	3.682	0	0	(excluded, because another representative from the same equivalence class is already ranked)
IS_094	-252 -493 -1283 -1622 -1758 -2418 -2427 -2442	38	7	0.062	0.65	0.403	TRUE	149	TRUE	FALSE	TRUE	TRUE	FALSE	725	10.2813	137.286	0	6	0	NaN	0.83333	0.159	0.552	0.244	1	0.24419	0.8125	1	0.773	0	3.713	0	0	(excluded, because another representative from the same equivalence class is already ranked)
IS_095	-252 -493 -1283 -1622 -1758 -2398 -2418 -2427	39	7	0.062	0.65	0.403	TRUE	147	TRUE	FALSE	TRUE	TRUE	FALSE	725	10.2813	139.286	0	6	0	NaN	0.83333	0.159	0.552	0.244	1	0.25581	0.8125	1	0.79	0	3.727	0	0	(excluded, because another representative from the same equivalence class is already ranked)
IS_096	-252 -493 -1283 -1622 -1758 -2312 -2418 -2427	40	7	0.061	0.651	0.403	TRUE	145	TRUE	FALSE	TRUE	TRUE	FALSE	725	10.2813	138.714	0	6	0	NaN	0.83333	0.129	0.556	0.244	1	0.26744	0.8125	1	0.785	0	3.705	0	0	(excluded, because another representative from the same equivalence class is already ranked)
IS_115	-252 -493 -1245 -1622 -1762 -2079 -2398 -2418 -2427	59	8	0.062	0.65	0.403	TRUE	147	TRUE	FALSE	TRUE	TRUE	FALSE	726	10.2813	128.25	0	7	0	NaN	0.66667	0.159	0.552	0.244	1	0.25581	0.75	1	0.696	0	3.431	0	0	(excluded, because another representative from the same equivalence class is already ranked)
IS_116	-252 -493 -1245 -1622 -1762 -2079 -2189 -2418	60	7	0.09	0.516	0.37	TRUE	157	TRUE	FALSE	TRUE	TRUE	FALSE	725	10.2813	141	0	6	0	NaN	0.83333	0.99	0.054	0.15	1	0.19767	0.8125	1	0.804	0	3.945	0	0	(excluded, because another representative from the same equivalence class is already ranked)
IS_117	-252 -493 -1245 -1622 -1762 -2079 -2171 -2418 -2443	61	8	0.087	0.514	0.37	TRUE	154	TRUE	FALSE	TRUE	TRUE	FALSE	726	10.2813	129	0	7	0	NaN	0.66667	0.894	0.048	0.15	1	0.21512	0.75	1	0.703	0	3.55	0	0	(excluded, because another representative from the same equivalence class is already ranked)
IS_118	-252 -493 -1245 -1622 -1762 -2079 -2171 -2418 -2442	62	8	0.089	0.516	0.37	TRUE	157	TRUE	FALSE	TRUE	TRUE	FALSE	726	10.2813	127.25	0	7	0	NaN	0.66667	0.956	0.052	0.15	1	0.19767	0.75	1	0.688	0	3.6	0	0	(excluded, because another representative from the same equivalence class is already ranked)
IS_119	-252 -493 -1245 -1622 -1762 -2079 -2171 -2398 -2418	63	8	0.089	0.516	0.37	TRUE	155	TRUE	FALSE	TRUE	TRUE	FALSE	726	10.2813	129	0	7	0	NaN	0.66667	0.956	0.052	0.15	1	0.2093	0.75	1	0.703	0	3.614	0	0	(excluded, because another representative from the same equivalence class is already ranked)
IS_120	-252 -493 -1245 -1622 -1762 -2079 -2171 -2377 -2418	64	8	0.09	0.516	0.335	TRUE	171	TRUE	FALSE	TRUE	TRUE	FALSE	726	10.2813	125.75	0	6	0	NaN	0.66667	0.989	0.055	0.047	1	0.11628	0.75	1	0.675	0	3.486	0	0	(excluded, because another representative from the same equivalence class is already ranked)
IS_121	-252 -493 -1245 -1622 -1762 -2079 -2171 -2312 -2418	65	8	0.088	0.515	0.37	TRUE	154	TRUE	FALSE	TRUE	TRUE	FALSE	726	10.2813	128.5	0	7	0	NaN	0.66667	0.925	0.05	0.15	1	0.21512	0.75	1	0.698	0	3.581	0	0	(excluded, because another representative from the same equivalence class is already ranked)
IS_122	-252 -493 -1245 -1622 -1762 -2079 -2171 -2187 -2188 -2418	66	9	0.087	0.516	0.37	TRUE	152	TRUE	FALSE	TRUE	TRUE	FALSE	726	10.2813	111.333	0	8	0	NaN	0.5	0.89	0.052	0.15	1	0.22674	0.75	1	0.553	0	3.232	0	0	(excluded, because another representative from the same equivalence class is already ranked)
IS_123	-252 -493 -1245 -1622 -1762 -2077 -2079 -2418 -2443	67	8	0.06	0.51	0.328	TRUE	147	TRUE	FALSE	TRUE	TRUE	FALSE	726	10.2813	126.25	0	8	0	NaN	0.66667	0.122	0.031	0.027	1	0.25581	0.75	1	0.679	0	2.647	0	0	(excluded, because another representative from the same equivalence class is already ranked)
IS_124	-252 -493 -1245 -1622 -1762 -2077 -2079 -2418 -2442	68	8	0.062	0.511	0.328	TRUE	151	TRUE	FALSE	TRUE	TRUE	FALSE	726	10.2813	124.5	0	8	0	NaN	0.66667	0.159	0.034	0.027	1	0.23256	0.75	1	0.665	0	2.668	0	0	(excluded, because another representative from the same equivalence class is already ranked)
IS_125	-252 -493 -1245 -1622 -1762 -2077 -2079 -2398 -2418	69	8	0.062	0.511	0.328	TRUE	149	TRUE	FALSE	TRUE	TRUE	FALSE	726	10.2813	126.25	0	8	0	NaN	0.66667	0.159	0.034	0.027	1	0.24419	0.75	1	0.679	0	2.682	0	0	(excluded, because another representative from the same equivalence class is already ranked)
IS_126	-252 -493 -1245 -1500 -1622 -2189 -2198 -2418 -2427 -2571	70	9	0.067	0.502	0.452	TRUE	156	TRUE	FALSE	FALSE	TRUE	FALSE	725	10.2813	102.222	0	6	0	NaN	0.5	0.32	0	0.385	1	0.20349	0.8125	1	0.476	0	2.794	0	0	(excluded, because another representative from the same equivalence class is already ranked)
IS_127	-252 -493 -1245 -1383 -1622 -1762 -2079 -2398 -2418	71	8	0.062	0.65	0.403	TRUE	147	TRUE	FALSE	TRUE	TRUE	FALSE	726	10.2813	127.25	0	7	0	NaN	0.66667	0.159	0.552	0.244	1	0.25581	0.75	1	0.688	0	3.426	0	0	(excluded, because another representative from the same equivalence class is already ranked)
IS_128	-252 -493 -1245 -1383 -1622 -1762 -2079 -2312 -2418	72	8	0.061	0.651	0.403	TRUE	145	TRUE	FALSE	TRUE	TRUE	FALSE	726	10.2813	126.75	0	7	0	NaN	0.66667	0.129	0.556	0.244	1	0.26744	0.75	1	0.684	0	3.404	0	0	(excluded, because another representative from the same equivalence class is already ranked)
IS_130	-252 -493 -1245 -1368 -1622 -2240 -2398 -2418 -2427	74	8	0.057	0.635	0.408	TRUE	139	TRUE	FALSE	FALSE	TRUE	TRUE	726	10.2101	116.875	0	7	0	NaN	0.66667	0.026	0.494	0.256	1	0.30233	0.75	0.955	0.6	0	3.204	0	0	(excluded, because another representative from the same equivalence class is already ranked)
IS_131	-252 -493 -1245 -1368 -1622 -2240 -2312 -2418 -2427	75	8	0.057	0.634	0.407	TRUE	139	TRUE	FALSE	FALSE	TRUE	TRUE	726	10.2101	116.375	0	7	0	NaN	0.66667	0.019	0.493	0.256	1	0.30233	0.75	0.955	0.596	0	3.195	0	0	(excluded, because another representative from the same equivalence class is already ranked)
IS_132	-252 -493 -1245 -1283 -1622 -1762 -2398 -2418 -2427	59	8	0.062	0.65	0.403	TRUE	147	TRUE	FALSE	TRUE	TRUE	FALSE	725	10.2813	128.25	0	7	0	NaN	0.66667	0.159	0.552	0.244	1	0.25581	0.8125	1	0.696	0	3.431	0	0	(excluded, because another representative from the same equivalence class is already ranked)
IS_145	-252 -493 -1228 -1398 -1622 -1762 -1861 -1863 -2077 -2079 -2398 -2418	76	11	0.061	0.513	0.328	TRUE	149	TRUE	FALSE	TRUE	TRUE	FALSE	726	10.2101	88.909	0	8	0	NaN	0.16667	0.15	0.042	0.027	1	0.24419	0.75	0.955	0.364	0	1.75	0	0	(excluded, because another representative from the same equivalence class is already ranked)
IS_147	-252 -493 -1228 -1229 -1622 -2189 -2240 -2418 -2427	77	8	0.063	0.633	0.482	TRUE	139	TRUE	FALSE	FALSE	TRUE	TRUE	724	10.2101	112.625	0	6	0	NaN	0.66667	0.193	0.489	0.469	1	0.30233	0.875	0.955	0.564	0	3.561	0	0	(excluded, because another representative from the same equivalence class is already ranked)
IS_148	-252 -493 -1228 -1229 -1622 -1762 -2079 -2398 -2418 -2427	78	9	0.061	0.653	0.519	TRUE	140	TRUE	FALSE	FALSE	TRUE	FALSE	725	10.2101	113.667	0	8	0	NaN	0.5	0.145	0.563	0.575	1	0.29651	0.8125	0.955	0.573	0	3.445	0	0	(excluded, because another representative from the same equivalence class is already ranked)
IS_149	-252 -493 -1228 -1229 -1622 -1762 -2079 -2189 -2418	79	8	0.09	0.519	0.37	TRUE	158	TRUE	FALSE	TRUE	TRUE	FALSE	724	10.2101	123	0	7	0	NaN	0.66667	0.977	0.065	0.15	1	0.19186	0.875	0.955	0.652	0	3.592	0	0	(excluded, because another representative from the same equivalence class is already ranked)
IS_150	-252 -493 -1228 -1229 -1622 -1762 -2079 -2171 -2377 -2418	80	9	0.09	0.519	0.335	TRUE	172	TRUE	FALSE	TRUE	TRUE	FALSE	725	9.8819	111.444	0	7	0	NaN	0.5	0.976	0.066	0.047	1	0.11047	0.8125	0.75	0.554	0	3.047	0	0	(excluded, because another representative from the same equivalence class is already ranked)
IS_151	-252 -493 -1228 -1229 -1383 -1622 -1762 -2079 -2398 -2418	81	9	0.061	0.653	0.519	TRUE	140	TRUE	FALSE	FALSE	TRUE	FALSE	725	10.2101	112.778	0	8	0	NaN	0.5	0.145	0.563	0.575	1	0.29651	0.8125	0.955	0.565	0	3.442	0	0	(excluded, because another representative from the same equivalence class is already ranked)
IS_152	-252 -493 -1228 -1229 -1283 -1622 -1762 -2398 -2418 -2427	78	9	0.061	0.653	0.519	TRUE	140	TRUE	FALSE	FALSE	TRUE	FALSE	724	10.2101	113.667	0	8	0	NaN	0.5	0.145	0.563	0.575	1	0.29651	0.875	0.955	0.573	0	3.445	0	0	(excluded, because another representative from the same equivalence class is already ranked)
IS_156	-252 -493 -1152 -1622 -1758 -2064 -2079 -2171 -2418	53	8	0.074	0.513	0.318	TRUE	152	TRUE	FALSE	TRUE	TRUE	FALSE	726	10.2813	119.125	0	6	0	NaN	0.66667	0.524	0.044	0	1	0.22674	0.75	1	0.619	0	2.991	0	0	(excluded, because another representative from the same equivalence class is already ranked)
IS_157	-252 -493 -1152 -1283 -1622 -1758 -2064 -2171 -2418	53	8	0.074	0.513	0.318	TRUE	151	TRUE	FALSE	TRUE	TRUE	FALSE	725	10.2813	119.125	0	6	0	NaN	0.66667	0.524	0.044	0	1	0.23256	0.8125	1	0.619	0	2.994	0	0	(excluded, because another representative from the same equivalence class is already ranked)
IS_164	-252 -493 -1095 -1228 -1229 -1622 -1762 -2189 -2418 -2427	88	9	0.062	0.652	0.519	TRUE	143	TRUE	FALSE	FALSE	TRUE	TRUE	723	10.2101	110.222	0	7	0	NaN	0.5	0.176	0.559	0.575	1	0.27907	0.9375	0.955	0.544	0	3.449	0	0	(excluded, because another representative from the same equivalence class is already ranked)
IS_165	-252 -493 -1094 -1488 -1622 -1758 -2189 -2418 -2443	82	8	0.091	0.507	0.37	TRUE	189	TRUE	FALSE	TRUE	TRUE	FALSE	725	10.2813	120.75	0	6	0	NaN	0.66667	1	0.02	0.15	1	0.011628	0.8125	1	0.633	0	3.492	0	0	(excluded, because another representative from the same equivalence class is already ranked)
IS_166	-252 -493 -1094 -1488 -1622 -1758 -2189 -2418 -2442	83	8	0.09	0.513	0.37	TRUE	168	TRUE	FALSE	TRUE	TRUE	FALSE	725	10.2813	119	0	6	0	NaN	0.66667	0.994	0.042	0.15	1	0.13372	0.8125	1	0.618	0	3.561	0	0	(excluded, because another representative from the same equivalence class is already ranked)
IS_167	-252 -493 -1094 -1488 -1622 -1758 -2189 -2312 -2418	84	8	0.09	0.51	0.37	TRUE	176	TRUE	FALSE	TRUE	TRUE	FALSE	725	10.2813	120.25	0	6	0	NaN	0.66667	0.997	0.031	0.15	1	0.087209	0.8125	1	0.629	0	3.535	0	0	(excluded, because another representative from the same equivalence class is already ranked)
IS_168	-252 -493 -1094 -1423 -1622 -1758 -2189 -2418	85	7	0.09	0.516	0.37	TRUE	158	TRUE	FALSE	TRUE	TRUE	FALSE	725	10.2813	132	0	6	0	NaN	0.83333	0.99	0.054	0.15	1	0.19186	0.8125	1	0.728	0	3.904	0	0	(excluded, because another representative from the same equivalence class is already ranked)
IS_169	-252 -493 -1094 -1245 -1488 -1622 -1762 -2189 -2418 -2443	86	9	0.091	0.507	0.37	TRUE	190	TRUE	FALSE	TRUE	TRUE	FALSE	725	10.2813	113	0	7	0	NaN	0.5	1	0.02	0.15	1	0.005814	0.8125	1	0.567	0	3.206	0	0	(excluded, because another representative from the same equivalence class is already ranked)
IS_170	-252 -493 -1094 -1245 -1423 -1622 -1762 -2189 -2418	87	8	0.09	0.516	0.37	TRUE	159	TRUE	FALSE	TRUE	TRUE	FALSE	725	10.2813	121.875	0	7	0	NaN	0.66667	0.99	0.054	0.15	1	0.18605	0.8125	1	0.642	0	3.608	0	0	(excluded, because another representative from the same equivalence class is already ranked)
IS_171	-252 -493 -1094 -1228 -1229 -1622 -1762 -2189 -2418 -2427	88	9	0.062	0.652	0.519	TRUE	143	TRUE	FALSE	FALSE	TRUE	TRUE	724	10.2101	110.222	0	7	0	NaN	0.5	0.176	0.559	0.575	1	0.27907	0.875	0.955	0.544	0	3.449	0	0	(excluded, because another representative from the same equivalence class is already ranked)
IS_172	-252 -493 -1033 -1622 -1758 -2079 -2418	41	6	0.09	0.516	0.37	TRUE	156	TRUE	FALSE	TRUE	TRUE	FALSE	726	10.2813	156	0	5	0	NaN	1	0.99	0.054	0.15	1	0.20349	0.75	1	0.931	0	4.261	0	0	(excluded, because another representative from the same equivalence class is already ranked)
IS_173	-252 -493 -1033 -1283 -1622 -1758 -2418	41	6	0.09	0.516	0.37	TRUE	155	TRUE	FALSE	TRUE	TRUE	FALSE	725	10.2813	156	0	5	0	NaN	1	0.99	0.054	0.15	1	0.2093	0.8125	1	0.931	0	4.264	0	0	(excluded, because another representative from the same equivalence class is already ranked)
IS_174	-252 -493 -1033 -1245 -1622 -1762 -2079 -2418	60	7	0.09	0.516	0.37	TRUE	157	TRUE	FALSE	TRUE	TRUE	FALSE	726	10.2813	141	0	6	0	NaN	0.83333	0.99	0.054	0.15	1	0.19767	0.75	1	0.804	0	3.945	0	0	(excluded, because another representative from the same equivalence class is already ranked)
IS_175	-252 -493 -1033 -1245 -1500 -1622 -2198 -2418 -2427 -2571	70	9	0.067	0.502	0.452	TRUE	156	TRUE	FALSE	FALSE	TRUE	FALSE	726	10.2813	102.222	0	6	0	NaN	0.5	0.32	0	0.385	1	0.20349	0.75	1	0.476	0	2.794	0	0	(excluded, because another representative from the same equivalence class is already ranked)
IS_176	-252 -493 -1033 -1245 -1383 -1500 -1622 -2198 -2418 -2571	73	9	0.067	0.502	0.452	TRUE	156	TRUE	FALSE	FALSE	TRUE	FALSE	726	10.2813	101.333	0	6	0	NaN	0.5	0.32	0	0.385	1	0.20349	0.75	1	0.469	0	2.79	0	0	(excluded, because another representative from the same equivalence class is already ranked)
IS_177	-252 -493 -1033 -1245 -1283 -1622 -1762 -2418	60	7	0.09	0.516	0.37	TRUE	156	TRUE	FALSE	TRUE	TRUE	FALSE	725	10.2813	141	0	6	0	NaN	0.83333	0.99	0.054	0.15	1	0.20349	0.8125	1	0.804	0	3.948	0	0	(excluded, because another representative from the same equivalence class is already ranked)
IS_178	-252 -493 -1033 -1228 -1229 -1622 -2240 -2418 -2427	77	8	0.063	0.633	0.482	TRUE	139	TRUE	FALSE	FALSE	TRUE	TRUE	725	10.2101	112.625	0	6	0	NaN	0.66667	0.193	0.489	0.469	1	0.30233	0.8125	0.955	0.564	0	3.561	0	0	(excluded, because another representative from the same equivalence class is already ranked)
IS_179	-252 -493 -1033 -1228 -1229 -1622 -1762 -2079 -2418	79	8	0.09	0.519	0.37	TRUE	158	TRUE	FALSE	TRUE	TRUE	FALSE	725	10.2101	123	0	7	0	NaN	0.66667	0.977	0.065	0.15	1	0.19186	0.8125	0.955	0.652	0	3.592	0	0	(excluded, because another representative from the same equivalence class is already ranked)
IS_180	-252 -493 -1033 -1228 -1229 -1283 -1622 -1762 -2418	79	8	0.09	0.519	0.37	TRUE	157	TRUE	FALSE	TRUE	TRUE	FALSE	724	10.2101	123	0	7	0	NaN	0.66667	0.977	0.065	0.15	1	0.19767	0.875	0.955	0.652	0	3.595	0	0	(excluded, because another representative from the same equivalence class is already ranked)
IS_181	-252 -493 -1033 -1095 -1488 -1622 -1758 -2418 -2443	82	8	0.091	0.507	0.37	TRUE	189	TRUE	FALSE	TRUE	TRUE	FALSE	725	10.2813	120.75	0	6	0	NaN	0.66667	1	0.02	0.15	1	0.011628	0.8125	1	0.633	0	3.492	0	0	(excluded, because another representative from the same equivalence class is already ranked)
IS_182	-252 -493 -1033 -1095 -1488 -1622 -1758 -2418 -2442	83	8	0.09	0.513	0.37	TRUE	168	TRUE	FALSE	TRUE	TRUE	FALSE	725	10.2813	119	0	6	0	NaN	0.66667	0.994	0.042	0.15	1	0.13372	0.8125	1	0.618	0	3.561	0	0	(excluded, because another representative from the same equivalence class is already ranked)
IS_183	-252 -493 -1033 -1095 -1488 -1622 -1758 -2312 -2418	84	8	0.09	0.51	0.37	TRUE	176	TRUE	FALSE	TRUE	TRUE	FALSE	725	10.2813	120.25	0	6	0	NaN	0.66667	0.997	0.031	0.15	1	0.087209	0.8125	1	0.629	0	3.535	0	0	(excluded, because another representative from the same equivalence class is already ranked)
IS_184	-252 -493 -1033 -1095 -1423 -1622 -1758 -2418	85	7	0.09	0.516	0.37	TRUE	157	TRUE	FALSE	TRUE	TRUE	FALSE	725	10.2813	132	0	6	0	NaN	0.83333	0.99	0.054	0.15	1	0.19767	0.8125	1	0.728	0	3.907	0	0	(excluded, because another representative from the same equivalence class is already ranked)
IS_185	-252 -493 -1033 -1095 -1245 -1488 -1622 -1762 -2418 -2443	86	9	0.091	0.507	0.37	TRUE	190	TRUE	FALSE	TRUE	TRUE	FALSE	725	10.2813	113	0	7	0	NaN	0.5	1	0.02	0.15	1	0.005814	0.8125	1	0.567	0	3.206	0	0	(excluded, because another representative from the same equivalence class is already ranked)
IS_186	-252 -493 -1033 -1095 -1245 -1423 -1622 -1762 -2418	87	8	0.09	0.516	0.37	TRUE	158	TRUE	FALSE	TRUE	TRUE	FALSE	725	10.2813	121.875	0	7	0	NaN	0.66667	0.99	0.054	0.15	1	0.19186	0.8125	1	0.642	0	3.611	0	0	(excluded, because another representative from the same equivalence class is already ranked)
IS_187	-252 -493 -1033 -1095 -1228 -1229 -1622 -1762 -2418 -2427	88	9	0.062	0.652	0.519	TRUE	143	TRUE	FALSE	FALSE	TRUE	TRUE	724	10.2101	110.222	0	7	0	NaN	0.5	0.176	0.559	0.575	1	0.27907	0.875	0.955	0.544	0	3.449	0	0	(excluded, because another representative from the same equivalence class is already ranked)
IS_188	-252 -493 -1033 -1094 -1488 -1622 -1758 -2418 -2443	82	8	0.091	0.507	0.37	TRUE	190	TRUE	FALSE	TRUE	TRUE	FALSE	726	10.2813	120.75	0	6	0	NaN	0.66667	1	0.02	0.15	1	0.005814	0.75	1	0.633	0	3.489	0	0	(excluded, because another representative from the same equivalence class is already ranked)
IS_189	-252 -493 -1033 -1094 -1488 -1622 -1758 -2418 -2442	83	8	0.09	0.513	0.37	TRUE	169	TRUE	FALSE	TRUE	TRUE	FALSE	726	10.2813	119	0	6	0	NaN	0.66667	0.994	0.042	0.15	1	0.12791	0.75	1	0.618	0	3.559	0	0	(excluded, because another representative from the same equivalence class is already ranked)
IS_190	-252 -493 -1033 -1094 -1488 -1622 -1758 -2312 -2418	84	8	0.09	0.51	0.37	TRUE	177	TRUE	FALSE	TRUE	TRUE	FALSE	726	10.2813	120.25	0	6	0	NaN	0.66667	0.997	0.031	0.15	1	0.081395	0.75	1	0.629	0	3.533	0	0	(excluded, because another representative from the same equivalence class is already ranked)
IS_191	-252 -493 -1033 -1094 -1423 -1622 -1758 -2418	85	7	0.09	0.516	0.37	TRUE	158	TRUE	FALSE	TRUE	TRUE	FALSE	726	10.2813	132	0	6	0	NaN	0.83333	0.99	0.054	0.15	1	0.19186	0.75	1	0.728	0	3.904	0	0	(excluded, because another representative from the same equivalence class is already ranked)
IS_192	-252 -493 -1033 -1094 -1245 -1488 -1622 -1762 -2418 -2443	86	9	0.091	0.507	0.37	TRUE	191	TRUE	FALSE	TRUE	TRUE	FALSE	726	10.2813	113	0	7	0	NaN	0.5	1	0.02	0.15	1	0	0.75	1	0.567	0	3.203	0	0	(excluded, because another representative from the same equivalence class is already ranked)
IS_193	-252 -493 -1033 -1094 -1245 -1423 -1622 -1762 -2418	87	8	0.09	0.516	0.37	TRUE	159	TRUE	FALSE	TRUE	TRUE	FALSE	726	10.2813	121.875	0	7	0	NaN	0.66667	0.99	0.054	0.15	1	0.18605	0.75	1	0.642	0	3.608	0	0	(excluded, because another representative from the same equivalence class is already ranked)
IS_194	-252 -493 -1033 -1094 -1228 -1229 -1622 -1762 -2418 -2427	88	9	0.062	0.652	0.519	TRUE	143	TRUE	FALSE	FALSE	TRUE	TRUE	725	10.2101	110.222	0	7	0	NaN	0.5	0.176	0.559	0.575	1	0.27907	0.8125	0.955	0.544	0	3.449	0	0	(excluded, because another representative from the same equivalence class is already ranked)
IS_195	-252 -493 -929 -1439 -1460 -1622 -1758 -2079 -2418 -2443	89	9	0.087	0.514	0.359	TRUE	153	TRUE	FALSE	TRUE	TRUE	FALSE	726	10.2813	105.444	0	7	0	NaN	0.5	0.895	0.047	0.117	1	0.22093	0.75	1	0.503	0	3.172	0	0	(excluded, because another representative from the same equivalence class is already ranked)
IS_197	-252 -493 -817 -1245 -1533 -1552 -1622 -2240 -2388 -2427 -2443	90	10	0.066	0.628	0.326	TRUE	169	TRUE	FALSE	TRUE	TRUE	FALSE	726	10.2813	73.1	0	7	0	NaN	0.33333	0.297	0.471	0.022	1	0.12791	0.75	1	0.23	0	2.469	0	0	(excluded, because another representative from the same equivalence class is already ranked)
IS_198	-252 -493 -817 -1133 -1622 -1860 -1861 -2240 -2427	91	8	0.067	0.631	0.418	TRUE	153	TRUE	FALSE	FALSE	TRUE	TRUE	725	10.2813	77.75	0	4	0	NaN	0.66667	0.319	0.481	0.286	1	0.22093	0.8125	1	0.269	0	3.33	0	0	(excluded, because another representative from the same equivalence class is already ranked)
IS_199	-252 -493 -817 -1133 -1368 -1622 -1758 -2240 -2427	92	8	0.061	0.633	0.374	TRUE	151	TRUE	FALSE	FALSE	TRUE	TRUE	725	10.2101	95.25	0	5	0	NaN	0.66667	0.129	0.488	0.159	1	0.23256	0.8125	0.955	0.417	0	3.079	0	0	(excluded, because another representative from the same equivalence class is already ranked)
IS_200	-252 -493 -817 -1133 -1245 -1383 -1552 -1622 -2079 -2240 -2388	93	10	0.067	0.629	0.326	TRUE	166	TRUE	FALSE	TRUE	TRUE	FALSE	725	10.2813	77	0	7	0	NaN	0.33333	0.325	0.474	0.022	1	0.14535	0.8125	1	0.263	0	2.525	0	0	(excluded, because another representative from the same equivalence class is already ranked)
IS_205	-252 -493 -746 -1622 -1758 -2079 -2418 -2443	37	7	0.06	0.652	0.403	TRUE	145	TRUE	FALSE	TRUE	TRUE	FALSE	725	10.2813	139.286	0	6	0	NaN	0.83333	0.1	0.559	0.244	1	0.26744	0.8125	1	0.79	0	3.682	0	0	(excluded, because another representative from the same equivalence class is already ranked)
IS_206	-252 -493 -746 -1622 -1758 -2079 -2418 -2442	38	7	0.062	0.65	0.403	TRUE	149	TRUE	FALSE	TRUE	TRUE	FALSE	725	10.2813	137.286	0	6	0	NaN	0.83333	0.159	0.552	0.244	1	0.24419	0.8125	1	0.773	0	3.713	0	0	(excluded, because another representative from the same equivalence class is already ranked)
IS_207	-252 -493 -746 -1622 -1758 -2079 -2398 -2418	39	7	0.062	0.65	0.403	TRUE	147	TRUE	FALSE	TRUE	TRUE	FALSE	725	10.2813	139.286	0	6	0	NaN	0.83333	0.159	0.552	0.244	1	0.25581	0.8125	1	0.79	0	3.727	0	0	(excluded, because another representative from the same equivalence class is already ranked)
IS_208	-252 -493 -746 -1622 -1758 -2079 -2312 -2418	40	7	0.061	0.651	0.403	TRUE	145	TRUE	FALSE	TRUE	TRUE	FALSE	725	10.2813	138.714	0	6	0	NaN	0.83333	0.129	0.556	0.244	1	0.26744	0.8125	1	0.785	0	3.705	0	0	(excluded, because another representative from the same equivalence class is already ranked)
IS_213	-252 -493 -746 -1245 -1622 -1762 -2079 -2398 -2418	59	8	0.062	0.65	0.403	TRUE	147	TRUE	FALSE	TRUE	TRUE	FALSE	725	10.2813	128.25	0	7	0	NaN	0.66667	0.159	0.552	0.244	1	0.25581	0.8125	1	0.696	0	3.431	0	0	(excluded, because another representative from the same equivalence class is already ranked)
IS_215	-252 -493 -746 -1245 -1368 -1622 -2240 -2398 -2418	74	8	0.057	0.635	0.408	TRUE	139	TRUE	FALSE	FALSE	TRUE	TRUE	725	10.2101	116.875	0	7	0	NaN	0.66667	0.026	0.494	0.256	1	0.30233	0.8125	0.955	0.6	0	3.204	0	0	(excluded, because another representative from the same equivalence class is already ranked)
IS_218	-252 -493 -746 -1228 -1229 -1622 -2189 -2240 -2418	77	8	0.063	0.633	0.482	TRUE	139	TRUE	FALSE	FALSE	TRUE	TRUE	723	10.2101	112.625	0	6	0	NaN	0.66667	0.193	0.489	0.469	1	0.30233	0.9375	0.955	0.564	0	3.561	0	0	(excluded, because another representative from the same equivalence class is already ranked)
IS_219	-252 -493 -746 -1228 -1229 -1622 -1762 -2079 -2398 -2418	78	9	0.061	0.653	0.519	TRUE	140	TRUE	FALSE	FALSE	TRUE	FALSE	724	10.2101	113.667	0	8	0	NaN	0.5	0.145	0.563	0.575	1	0.29651	0.875	0.955	0.573	0	3.445	0	0	(excluded, because another representative from the same equivalence class is already ranked)
IS_222	-252 -493 -746 -1094 -1228 -1229 -1622 -1762 -2189 -2418	88	9	0.062	0.652	0.519	TRUE	143	TRUE	FALSE	FALSE	TRUE	TRUE	723	10.2101	110.222	0	7	0	NaN	0.5	0.176	0.559	0.575	1	0.27907	0.9375	0.955	0.544	0	3.449	0	0	(excluded, because another representative from the same equivalence class is already ranked)
IS_223	-252 -493 -746 -1033 -1245 -1500 -1622 -2198 -2418 -2571	70	9	0.067	0.502	0.452	TRUE	156	TRUE	FALSE	FALSE	TRUE	FALSE	725	10.2813	102.222	0	6	0	NaN	0.5	0.32	0	0.385	1	0.20349	0.8125	1	0.476	0	2.794	0	0	(excluded, because another representative from the same equivalence class is already ranked)
IS_224	-252 -493 -746 -1033 -1228 -1229 -1622 -2240 -2418	77	8	0.063	0.633	0.482	TRUE	139	TRUE	FALSE	FALSE	TRUE	TRUE	725	10.2101	112.625	0	6	0	NaN	0.66667	0.193	0.489	0.469	1	0.30233	0.8125	0.955	0.564	0	3.561	0	0	(excluded, because another representative from the same equivalence class is already ranked)
IS_225	-252 -493 -746 -1033 -1095 -1228 -1229 -1622 -1762 -2418	88	9	0.062	0.652	0.519	TRUE	143	TRUE	FALSE	FALSE	TRUE	TRUE	723	10.2101	110.222	0	7	0	NaN	0.5	0.176	0.559	0.575	1	0.27907	0.9375	0.955	0.544	0	3.449	0	0	(excluded, because another representative from the same equivalence class is already ranked)
IS_226	-252 -493 -746 -1033 -1094 -1228 -1229 -1622 -1762 -2418	88	9	0.062	0.652	0.519	TRUE	143	TRUE	FALSE	FALSE	TRUE	TRUE	724	10.2101	110.222	0	7	0	NaN	0.5	0.176	0.559	0.575	1	0.27907	0.875	0.955	0.544	0	3.449	0	0	(excluded, because another representative from the same equivalence class is already ranked)
IS_229	-252 -493 -746 -817 -1133 -1368 -1622 -1758 -2240	92	8	0.061	0.633	0.374	TRUE	151	TRUE	FALSE	FALSE	TRUE	TRUE	724	10.2101	95.25	0	5	0	NaN	0.66667	0.129	0.488	0.159	1	0.23256	0.875	0.955	0.417	0	3.079	0	0	(excluded, because another representative from the same equivalence class is already ranked)
IS_232	-252 -493 -627 -1622 -1758 -2079 -2418	99	6	0.062	0.656	0.386	TRUE	147	TRUE	FALSE	TRUE	TRUE	FALSE	725	10.2813	164.167	0	6	0	NaN	1	0.166	0.574	0.193	1	0.25581	0.8125	1	1	0	4.061	0	0	(excluded, because another representative from the same equivalence class is already ranked)
IS_235	-252 -493 -627 -1245 -1622 -1762 -2079 -2418	101	7	0.062	0.656	0.386	TRUE	147	TRUE	FALSE	TRUE	TRUE	FALSE	725	10.2813	148	0	7	0	NaN	0.83333	0.166	0.574	0.193	1	0.25581	0.8125	1	0.863	0	3.743	0	0	(excluded, because another representative from the same equivalence class is already ranked)
IS_238	-252 -493 -627 -1228 -1229 -1622 -1762 -2079 -2418	103	8	0.061	0.659	0.519	TRUE	142	TRUE	FALSE	FALSE	TRUE	FALSE	724	10.2101	129.125	0	8	0	NaN	0.66667	0.152	0.585	0.575	1	0.28488	0.875	0.955	0.704	0	3.784	0	0	(excluded, because another representative from the same equivalence class is already ranked)
IS_241	-252 -493 -627 -1094 -1228 -1229 -1622 -1762 -2418	104	8	0.061	0.659	0.519	TRUE	143	TRUE	FALSE	FALSE	TRUE	TRUE	724	10.2101	125.875	0	8	0	NaN	0.66667	0.152	0.585	0.575	1	0.27907	0.875	0.955	0.676	0	3.768	0	0	(excluded, because another representative from the same equivalence class is already ranked)
IS_243	-252 -493 -627 -735 -1094 -1245 -1622 -1762 -2418	105	8	0.062	0.656	0.519	TRUE	142	TRUE	FALSE	FALSE	TRUE	TRUE	725	10.2101	127	0	7	0	NaN	0.66667	0.166	0.574	0.575	1	0.28488	0.8125	0.955	0.686	0	3.778	0	0	(excluded, because another representative from the same equivalence class is already ranked)
IS_244	-252 -493 -608 -817 -1133 -1622 -1714 -1758 -2240 -2427 -2443	106	10	0.066	0.628	0.326	TRUE	170	TRUE	FALSE	TRUE	TRUE	FALSE	725	10.2813	78.4	0	7	0	NaN	0.33333	0.297	0.471	0.022	1	0.12209	0.8125	1	0.275	0	2.489	0	0	(excluded, because another representative from the same equivalence class is already ranked)
IS_247	-252 -493 -564 -574 -1094 -1622 -1758 -2189 -2312 -2418	107	9	0.09	0.51	0.353	TRUE	176	TRUE	FALSE	TRUE	TRUE	FALSE	725	10.2813	105.556	0	7	0	NaN	0.5	0.997	0.031	0.099	1	0.087209	0.8125	1	0.504	0	3.173	0	0	(excluded, because another representative from the same equivalence class is already ranked)
IS_248	-252 -493 -564 -574 -1033 -1095 -1622 -1758 -2312 -2418	107	9	0.09	0.51	0.353	TRUE	176	TRUE	FALSE	TRUE	TRUE	FALSE	725	10.2813	105.556	0	7	0	NaN	0.5	0.997	0.031	0.099	1	0.087209	0.8125	1	0.504	0	3.173	0	0	(excluded, because another representative from the same equivalence class is already ranked)
IS_249	-252 -493 -564 -574 -1033 -1094 -1622 -1758 -2312 -2418	107	9	0.09	0.51	0.353	TRUE	177	TRUE	FALSE	TRUE	TRUE	FALSE	726	10.2813	105.556	0	7	0	NaN	0.5	0.997	0.031	0.099	1	0.081395	0.75	1	0.504	0	3.17	0	0	(excluded, because another representative from the same equivalence class is already ranked)
IS_250	-252 -493 -512 -1622 -1758 -2079 -2171 -2418	47	7	0.09	0.516	0.326	TRUE	159	TRUE	FALSE	TRUE	TRUE	FALSE	726	10.2813	139.857	0	6	0	NaN	0.83333	0.989	0.055	0.022	1	0.18605	0.75	1	0.794	0	3.805	0	0	(excluded, because another representative from the same equivalence class is already ranked)
IS_251	-252 -493 -512 -1283 -1622 -1758 -2171 -2418	47	7	0.09	0.516	0.326	TRUE	158	TRUE	FALSE	TRUE	TRUE	FALSE	725	10.2813	139.857	0	6	0	NaN	0.83333	0.989	0.055	0.022	1	0.19186	0.8125	1	0.794	0	3.808	0	0	(excluded, because another representative from the same equivalence class is already ranked)
IS_252	-252 -493 -512 -1245 -1368 -1622 -2398 -2418 -2427	74	8	0.057	0.635	0.408	TRUE	139	TRUE	FALSE	FALSE	TRUE	TRUE	726	10.2101	116.875	0	7	0	NaN	0.66667	0.026	0.494	0.256	1	0.30233	0.75	0.955	0.6	0	3.204	0	0	(excluded, because another representative from the same equivalence class is already ranked)
IS_253	-252 -493 -512 -1245 -1368 -1622 -2312 -2418 -2427	75	8	0.057	0.634	0.407	TRUE	139	TRUE	FALSE	FALSE	TRUE	TRUE	726	10.2101	116.375	0	7	0	NaN	0.66667	0.019	0.493	0.256	1	0.30233	0.75	0.955	0.596	0	3.195	0	0	(excluded, because another representative from the same equivalence class is already ranked)
IS_254	-252 -493 -512 -1228 -1229 -1622 -2189 -2418 -2427	77	8	0.063	0.633	0.482	TRUE	139	TRUE	FALSE	FALSE	TRUE	TRUE	724	10.2101	112.625	0	6	0	NaN	0.66667	0.193	0.489	0.469	1	0.30233	0.875	0.955	0.564	0	3.561	0	0	(excluded, because another representative from the same equivalence class is already ranked)
IS_255	-252 -493 -512 -1033 -1228 -1229 -1622 -2418 -2427	77	8	0.063	0.633	0.482	TRUE	139	TRUE	FALSE	FALSE	TRUE	TRUE	725	10.2101	112.625	0	6	0	NaN	0.66667	0.193	0.489	0.469	1	0.30233	0.8125	0.955	0.564	0	3.561	0	0	(excluded, because another representative from the same equivalence class is already ranked)
IS_256	-252 -493 -512 -817 -1245 -1533 -1552 -1622 -2388 -2427 -2443	90	10	0.066	0.628	0.326	TRUE	170	TRUE	FALSE	TRUE	TRUE	FALSE	726	10.2813	73.1	0	7	0	NaN	0.33333	0.297	0.471	0.022	1	0.12209	0.75	1	0.23	0	2.466	0	0	(excluded, because another representative from the same equivalence class is already ranked)
IS_257	-252 -493 -512 -817 -1133 -1622 -1860 -1861 -2427	91	8	0.067	0.631	0.418	TRUE	153	TRUE	FALSE	FALSE	TRUE	TRUE	725	10.2813	77.75	0	4	0	NaN	0.66667	0.319	0.481	0.286	1	0.22093	0.8125	1	0.269	0	3.33	0	0	(excluded, because another representative from the same equivalence class is already ranked)
IS_258	-252 -493 -512 -817 -1133 -1368 -1622 -1758 -2427	92	8	0.061	0.633	0.374	TRUE	151	TRUE	FALSE	FALSE	TRUE	TRUE	725	10.2101	95.25	0	5	0	NaN	0.66667	0.129	0.488	0.159	1	0.23256	0.8125	0.955	0.417	0	3.079	0	0	(excluded, because another representative from the same equivalence class is already ranked)
IS_259	-252 -493 -512 -817 -1133 -1245 -1383 -1552 -1622 -2079 -2388	93	10	0.067	0.629	0.326	TRUE	167	TRUE	FALSE	TRUE	TRUE	FALSE	725	10.2813	77	0	7	0	NaN	0.33333	0.325	0.474	0.022	1	0.13953	0.8125	1	0.263	0	2.522	0	0	(excluded, because another representative from the same equivalence class is already ranked)
IS_260	-252 -493 -512 -817 -1133 -1245 -1383 -1500 -1622 -2571	94	9	0.067	0.629	0.326	TRUE	162	TRUE	FALSE	FALSE	TRUE	TRUE	725	10.2813	80.778	0	5	0	NaN	0.5	0.325	0.474	0.022	1	0.1686	0.8125	1	0.295	0	2.803	0	0	(excluded, because another representative from the same equivalence class is already ranked)
IS_261	-252 -493 -512 -817 -1133 -1245 -1368 -1383 -1622	95	8	0.061	0.633	0.448	TRUE	145	TRUE	FALSE	FALSE	TRUE	TRUE	725	10.2101	89.625	0	5	0	NaN	0.66667	0.129	0.488	0.374	1	0.26744	0.8125	0.955	0.37	0	3.287	0	0	(excluded, because another representative from the same equivalence class is already ranked)
IS_262	-252 -493 -512 -817 -1133 -1245 -1283 -1383 -1552 -1622 -2388	93	10	0.067	0.629	0.326	TRUE	167	TRUE	FALSE	TRUE	TRUE	FALSE	724	10.2813	77	0	7	0	NaN	0.33333	0.325	0.474	0.022	1	0.13953	0.875	1	0.263	0	2.522	0	0	(excluded, because another representative from the same equivalence class is already ranked)
IS_263	-252 -493 -512 -817 -1133 -1228 -1229 -1383 -1622	96	8	0.067	0.631	0.448	TRUE	150	TRUE	FALSE	FALSE	TRUE	TRUE	724	10.2101	86	0	5	0	NaN	0.66667	0.319	0.481	0.374	1	0.23837	0.875	0.955	0.339	0	3.439	0	0	(excluded, because another representative from the same equivalence class is already ranked)
IS_265	-252 -493 -512 -746 -1245 -1368 -1622 -2312 -2418	75	8	0.057	0.634	0.407	TRUE	139	TRUE	FALSE	FALSE	TRUE	TRUE	725	10.2101	116.375	0	7	0	NaN	0.66667	0.019	0.493	0.256	1	0.30233	0.8125	0.955	0.596	0	3.195	0	0	(excluded, because another representative from the same equivalence class is already ranked)
IS_267	-252 -493 -512 -746 -1033 -1228 -1229 -1622 -2418	77	8	0.063	0.633	0.482	TRUE	139	TRUE	FALSE	FALSE	TRUE	TRUE	724	10.2101	112.625	0	6	0	NaN	0.66667	0.193	0.489	0.469	1	0.30233	0.875	0.955	0.564	0	3.561	0	0	(excluded, because another representative from the same equivalence class is already ranked)
IS_268	-252 -493 -512 -746 -817 -1245 -1533 -1552 -1622 -2388 -2443	90	10	0.066	0.628	0.326	TRUE	170	TRUE	FALSE	TRUE	TRUE	FALSE	725	10.2813	73.1	0	7	0	NaN	0.33333	0.297	0.471	0.022	1	0.12209	0.8125	1	0.23	0	2.466	0	0	(excluded, because another representative from the same equivalence class is already ranked)
IS_269	-252 -493 -512 -746 -817 -1133 -1622 -1860 -1861	91	8	0.067	0.631	0.418	TRUE	153	TRUE	FALSE	FALSE	TRUE	TRUE	724	10.2813	77.75	0	4	0	NaN	0.66667	0.319	0.481	0.286	1	0.22093	0.875	1	0.269	0	3.33	0	0	(excluded, because another representative from the same equivalence class is already ranked)
IS_271	-252 -493 -512 -735 -817 -1133 -1245 -1383 -1622	97	8	0.067	0.629	0.448	TRUE	150	TRUE	FALSE	FALSE	TRUE	TRUE	725	10.2101	87.125	0	4	0	NaN	0.66667	0.325	0.474	0.374	1	0.23837	0.8125	0.955	0.348	0	3.443	0	0	(excluded, because another representative from the same equivalence class is already ranked)
IS_272	-252 -493 -512 -627 -1622 -1758 -2418 -2442	98	7	0.062	0.632	0.326	TRUE	154	TRUE	FALSE	TRUE	TRUE	FALSE	725	10.2813	139.714	0	7	0	NaN	0.83333	0.179	0.483	0.022	1	0.21512	0.8125	1	0.793	0	3.438	0	0	(excluded, because another representative from the same equivalence class is already ranked)
IS_273	-252 -493 -512 -608 -817 -1133 -1622 -1714 -1758 -2427 -2443	106	10	0.066	0.628	0.326	TRUE	171	TRUE	FALSE	TRUE	TRUE	FALSE	725	10.2813	78.4	0	7	0	NaN	0.33333	0.297	0.471	0.022	1	0.11628	0.8125	1	0.275	0	2.486	0	0	(excluded, because another representative from the same equivalence class is already ranked)
IS_274	-252 -493 -512 -608 -746 -817 -1133 -1622 -1714 -1758 -2443	106	10	0.066	0.628	0.326	TRUE	171	TRUE	FALSE	TRUE	TRUE	FALSE	724	10.2813	78.4	0	7	0	NaN	0.33333	0.297	0.471	0.022	1	0.11628	0.875	1	0.275	0	2.486	0	0	(excluded, because another representative from the same equivalence class is already ranked)
